# Supplementary material for: Filamentous morphology of influenza A virus confers enhanced stability in aerosols
Source: Nat Commun. 2026 May 15;17:6470. doi: 10.1038/s41467-026-73133-w (PMC13376898; doi:10.1038/s41467-026-73133-w)
Supplement: Supplementary file 4 — Source data [file 41467_2026_73133_MOESM4_ESM.zip]

Archive with 10 entries (10 files):
- Source data file_Supplementary Fig 5.xlsx
- Source Data file_Figure 1.xlsx
- Source Data file_Figure 2.xlsx
- Source Data file_Figure 3.xlsx
- Source Data file_Figure 4.xlsx
- Source Data file_Figure 5.xlsx
- Source data file_Supplementary Fig 6.xlsx
- Source data file_Supplementary Fig 1.xlsx
- Source data file_Supplementary Fig 2.xlsx
- Source data file_Supplementary Fig 4.xlsx
