# Supplementary material for: Filamentous morphology of influenza A virus confers enhanced stability in aerosols
Source: Nat Commun. 2026 May 15;17:6470. doi: 10.1038/s41467-026-73133-w (PMC13376898; doi:10.1038/s41467-026-73133-w)
Supplement: Supplementary file 4 — Source data [file 41467_2026_73133_MOESM4_ESM.zip › Source data file_Supplementary Fig 5.xlsx]

## Sheet: panel a 
SMPS			OPC
diameter(nm)	dn/dlog(d) (1/cm3)		diameter(nm)	dn/dlog(d)(1/cm3)
10	515.048		300	1511.51
10.1005	515.048		500	21.7805
10.202	515.048		500	20.8228
10.3045	515.048		1000	2.60285
10.4081	515.048		1000	2.70101
10.5127	515.048		2000	0.387831
10.6184	515.048		2000	0.384849
10.7251	515.048		5000	0.0246304
10.8329	515.048		5000	0.014492
10.9417	515.048		10000	1.38206e-08
11.0517	515.048
11.1628	515.048
11.275	515.048
11.3883	515.048
11.5027	515.048
11.6183	515.048
11.7351	515.048
11.853	515.048
11.9722	515.048
12.0925	515.048
12.214	515.048
12.3368	515.048
12.4608	515.048
12.586	515.048
12.7125	515.048
12.8403	515.048
12.9693	515.048
13.0996	515.048
13.2313	515.048
13.3643	515.048
13.4986	515.048
13.6343	515.048
13.7713	515.048
13.9097	515.048
14.0495	515.048
14.1907	508.791
14.3333	499.183
14.4773	489.756
14.6228	474.795
14.7698	431.526
14.9182	392.2
15.0682	356.458
15.2196	335.644
15.3726	319.049
15.5271	303.275
15.6831	288.281
15.8407	276.303
15.9999	265.087
16.1607	254.325
16.3232	241.896
16.4872	218.341
16.6529	197.079
16.8203	178.958
16.9893	169.77
17.1601	161.053
17.3325	152.784
17.5067	144.933
17.6827	137.333
17.8604	130.131
18.0399	123.306
18.2212	116.997
18.4043	111.085
18.5893	105.471
18.7761	100.141
18.9648	97.5395
19.1554	95.3597
19.3479	93.2286
19.5424	89.8461
19.7388	82.2171
19.9372	75.2358
20.1375	68.8473
20.3399	62.8785
20.5443	57.3769
20.7508	52.3567
20.9594	47.8139
21.17	43.7533
21.3828	40.0376
21.5977	36.6374
21.8147	35.025
22.034	34.8226
22.2554	34.6213
22.4791	34.4213
22.705	33.6108
22.9332	32.7589
23.1637	31.9285
23.3965	30.5605
23.6316	28.5082
23.8691	26.5936
24.109	24.7204
24.3513	20.9813
24.596	17.8078
24.8432	15.1142
25.0929	13.3854
25.3451	12.7408
25.5998	12.1273
25.8571	11.5433
26.117	12.4449
26.3794	13.7532
26.6446	15.1991
26.9123	17.0542
27.1828	26.2475
27.456	40.3965
27.7319	62.1726
28.0107	95.5706
28.2922	146.636
28.5765	224.986
28.8637	345.199
29.1538	417.3
29.4468	487.469
29.7427	569.437
30.0417	665.102
30.3436	776.215
30.6485	905.892
30.9566	1057.23
31.2677	1229.71
31.5819	1426.18
31.8993	1654.04
32.2199	1912.5
32.5437	2111.96
32.8708	2332.21
33.2012	2575.43
33.5348	2837.41
33.8719	3115.28
34.2123	3420.35
34.5561	3755.3
34.9034	4063.86
35.2542	4388.55
35.6085	4739.18
35.9664	5113.6
36.3279	5497.54
36.693	5910.31
37.0617	6354.07
37.4342	6792.5
37.8104	7236.77
38.1904	7710.09
38.5743	8201.21
38.9619	8665.18
39.3535	9155.39
39.749	9673.34
40.1485	10183.7
40.552	10655.3
40.9596	11148.8
41.3712	11665.1
41.787	12160.9
42.207	12674.4
42.6311	13209.5
43.0596	13730.8
43.4923	14209
43.9295	14703.9
44.371	15216
44.8169	15710
45.2673	16205
45.7223	16715.6
46.1818	17224.7
46.6459	17665.6
47.1147	18117.7
47.5882	18581.4
48.0665	19019
48.5496	19435.8
49.0375	19861.8
49.5303	20297.1
50.0281	20670.4
50.5309	21038.6
51.0387	21413.4
51.5517	21780.7
52.0698	22119.5
52.5931	22463.7
53.1217	22813.2
53.6556	23140.8
54.1948	23459.1
54.7395	23781.8
55.2896	24092.5
55.8453	24321.1
56.4065	24551.8
56.9734	24784.7
57.546	25003.6
58.1244	25202.8
58.7085	25403.5
59.2986	25605.8
59.8945	25717.3
60.4965	25810.2
61.1045	25903.5
61.7186	26001
62.3389	26106
62.9654	26211.4
63.5982	26317.2
64.2374	26424.9
64.883	26533.7
65.535	26642.9
66.1937	26750
66.8589	26841.7
67.5309	26933.6
68.2096	27025.9
68.8951	27097.3
69.5875	27153.2
70.2869	27209.2
70.9933	27265.4
71.7068	27317.3
72.4274	27369.3
73.1553	27421.4
73.8906	27468.3
74.6332	27500.2
75.3832	27532
76.1409	27563.9
76.9061	27620
77.679	27688.5
78.4597	27757.2
79.2482	27837.9
80.0447	27970
80.8491	28102.8
81.6617	28236.2
82.4824	28370.4
83.3114	28505.5
84.1487	28641.2
84.9944	28777.6
85.8486	28895.2
86.7114	29010.5
87.5828	29126.2
88.4631	29294.1
89.3521	29585.6
90.2501	29880
91.1572	30177.3
92.0733	30447.5
92.9987	30709.1
93.9333	30973
94.8774	31221.6
95.8309	31395.8
96.794	31571
97.7668	31747.2
98.7494	31939.2
99.7418	32144.1
100.744	32350.3
101.757	32557.9
102.779	32694.9
103.812	32829.3
104.856	32964.2
105.91	33097.5
106.974	33227.9
108.049	33358.8
109.135	33490.2
110.232	33645.7
111.34	33809.5
112.459	33974.1
113.589	34129.8
114.73	34237.4
115.883	34345.3
117.048	34453.6
118.224	34636.4
119.413	34886.5
120.613	35138.4
121.825	35392.1
123.049	35427.2
124.286	35447.8
125.535	35468.5
126.797	35516.7
128.071	35607.7
129.358	35699
130.658	35790.5
131.971	35800.4
133.298	35781.4
134.637	35762.4
135.991	35740.4
137.357	35699.9
138.738	35659.5
140.132	35619.1
141.54	35532.9
142.963	35415.9
144.4	35299.3
145.851	35183
147.317	34906.5
148.797	34626.6
150.293	34349
151.803	34038
153.329	33676.5
154.87	33318.8
156.426	32965
157.998	32530.8
159.586	32076.4
161.19	31628.3
162.81	31192.3
164.446	30786.8
166.099	30386.4
167.768	29991.3
169.455	29528.3
171.158	29017.3
172.878	28515
174.615	28021.4
176.37	27490.9
178.143	26968.1
179.933	26455.2
181.741	25965.1
183.568	25507.2
185.413	25057.4
187.276	24615.6
189.158	24089.1
191.06	23547.4
192.98	23017.9
194.919	22510.1
196.878	22062.2
198.857	21623.1
200.855	21192.9
202.874	20739.8
204.913	20274.4
206.972	19819.4
209.052	19374.6
211.153	18908
213.276	18452
215.419	18007
217.584	17563.3
219.771	17117.3
221.979	16682.6
224.21	16258.9
226.464	15848.6
228.74	15449.2
231.039	15060
233.361	14676.2
235.706	14285.3
238.075	13904.8
240.468	13534.4
242.884	13188.7
245.325	12861
247.791	12541.5
250.281	12229.9
252.797	11852.3
255.337	11485.8
257.903	11130.6
260.495	10782.6
263.113	10439.5
265.758	10107.4
268.429	9785.81
271.126	9423.82
273.851	9062.09
276.603	8714.24
279.383	8377.98
282.191	8048.26
285.027	7731.52
287.892	7427.24
290.785	7132.05
293.708	6846.86
296.66	6573.08
299.641	6309.53
302.652	6007.89
305.694	5720.66
308.766	5447.17
311.87	5172.79
315.004	4893.06
318.17	4628.46
321.367	4378.17
324.597	4167.75
327.859	3973.6
331.154	3788.5
334.483	3600.03
337.844	3376.92
341.24	3167.64
344.669	2971.33
348.133	2774.77
351.632	2583.96
355.166	2406.27
358.735	2240.87
362.341	2093.04
365.982	1954.96
369.66	1825.99
373.376	1699.19
377.128	1573.19
380.918	1456.53
384.747	1348.52
388.613	1246.3
392.519	1151.41
396.464	1063.75
400.448	984.392
404.473	915.839
408.538	852.06
412.644	792.723
416.791	737.876
420.98	687.025
425.211	639.679
429.484	595.395
433.801	544.955
438.16	498.789
442.564	456.533
447.012	414.495
451.504	372.295
456.042	334.392
460.625	300.347
465.255	286.443
469.931	276.511
474.653	266.923
479.424	254.859
484.242	234.795
489.109	216.311
494.024	199.282
498.989	188.903
504.004	181.944
509.07	175.241
514.186	168.554
519.354	156.316
524.573	144.966
529.845	134.44
535.17	126.25
540.549	120.433
545.981	114.884
551.469	109.59
557.011	103.675
562.609	97.9346
568.263	92.512
573.975	87.5876
579.743	83.4687
585.57	79.5436
591.455	75.803
597.399	73.4407
603.403	71.7741
609.467	70.1452
615.592	68.5528
621.779	66.9858
628.028	65.4547
634.34	63.9586
640.715	62.8198
647.154	62.0819
653.658	61.3527
660.228	60.6321
666.863	54.9099
673.565	48.9843
680.335	43.6982
687.172	39.6842
694.078	37.9339
701.054	36.2608
708.1	34.6615
715.216	34.7238
722.404	35.6307
729.665	36.5614
736.998	36.1262
744.405	21.2012
751.886	12.4422
759.443	7.3019
767.075	5.76681
774.785	5.59638
782.571	5.43098
790.436	5.27047
798.38	5.1147
806.404	4.96354
814.509	4.81685
822.695	4.67449
830.963	4.53633
839.314	4.40227
847.749	4.27216
856.269	4.1459
864.875	4.02337
873.567	3.90446
882.347	3.78907
891.214	3.67708
900.171	3.56841
909.218	3.46294
918.356	3.3606
927.586	3.26128
936.908	3.16489
946.324	3.07136
955.835	2.98058
965.441	2.89249
975.144	2.80701
984.944	2.72405
994.843	2.64354
1004.84	2.66473
1014.94	2.59115
1025.14	2.5196
1035.44	2.45003
1045.85	2.38239
1056.36	2.3166
1066.98	2.25264
1077.7	2.19044
1088.53	2.12996
1099.47	2.07115
1110.52	2.01396
1121.68	1.95835
1132.96	1.90428
1144.34	1.8517
1155.84	1.80057
1167.46	1.75085
1179.19	1.70251
1191.04	1.6555
1203.01	1.60979
1215.1	1.56534
1227.32	1.52212
1239.65	1.48009
1252.11	1.43922
1264.69	1.39948
1277.4	1.36084
1290.24	1.32326
1303.21	1.28673
1316.31	1.2512
1329.54	1.21665
1342.9	1.18306
1356.39	1.15039
1370.03	1.11863
1383.79	1.08774
1397.7	1.05771
1411.75	1.0285
1425.94	1.0001
1440.27	0.972488
1454.74	0.945636
1469.36	0.919525
1484.13	0.894136
1499.05	0.869447
1514.11	0.84544
1529.33	0.822096
1544.7	0.799397
1560.22	0.777324
1575.9	0.755861
1591.74	0.73499
1607.74	0.714696
1623.9	0.694962
1640.22	0.675773
1656.7	0.657114
1673.35	0.63897
1690.17	0.621327
1707.16	0.604171
1724.31	0.587489
1741.64	0.571267
1759.15	0.555494
1776.83	0.540156
1794.69	0.525241
1812.72	0.510738
1830.94	0.496636
1849.34	0.482923
1867.93	0.469589
1886.7	0.456623
1905.66	0.444015
1924.81	0.431755
1944.16	0.419833
1963.7	0.408241
1983.43	0.396969
2003.37	0.382912
2023.5	0.371595
2043.84	0.360613
2064.38	0.349955
2085.13	0.339612
2106.08	0.329575
2127.25	0.319835
2148.63	0.310382
2170.22	0.301209
2192.03	0.292307
2214.06	0.283668
2236.32	0.275284
2258.79	0.267148
2281.49	0.259253
2304.42	0.251591
2327.58	0.244155
2350.97	0.236939
2374.6	0.229937
2398.47	0.223141
2422.57	0.216546
2446.92	0.210146
2471.51	0.203936
2496.35	0.197908
2521.44	0.192059
2546.78	0.186383
2572.38	0.180875
2598.23	0.175529
2624.34	0.170341
2650.72	0.165307
2677.36	0.160421
2704.26	0.15568
2731.44	0.151079
2758.89	0.146614
2786.62	0.142281
2814.63	0.138076
2842.91	0.133995
2871.49	0.130035
2900.34	0.126192
2929.49	0.122462
2958.94	0.118843
2988.67	0.115331
3018.71	0.111922
3049.05	0.108614
3079.69	0.105404
3110.64	0.102289
3141.91	0.0992661
3173.48	0.0963324
3205.38	0.0934853
3237.59	0.0907224
3270.13	0.0880411
3303	0.0854391
3336.19	0.082914
3369.72	0.0804635
3403.59	0.0780855
3437.79	0.0757777
3472.34	0.0735381
3507.24	0.0713648
3542.49	0.0692556
3578.09	0.0672088
3614.05	0.0652225
3650.37	0.0632949
3687.06	0.0614242
3724.12	0.0596089
3761.54	0.0578472
3799.35	0.0561375
3837.53	0.0544784
3876.1	0.0528683
3915.06	0.0513058
3954.4	0.0497895
3994.15	0.048318
4034.29	0.04689
4074.83	0.0455042
4115.79	0.0441593
4157.15	0.0428542
4198.93	0.0415877
4241.13	0.0403586
4283.75	0.0391658
4326.81	0.0380083
4370.29	0.036885
4414.21	0.0357949
4458.58	0.034737
4503.39	0.0337103
4548.65	0.032714
4594.36	0.0317472
4640.54	0.0308089
4687.17	0.0298984
4734.28	0.0290147
4781.86	0.0281572
4829.92	0.0273251
4878.46	0.0265175
4927.49	0.0257338
4977.01	0.0249732
5027.03	0.0130105
5077.55	0.0106521
5128.58	0.00872122
5180.13	0.00714033
5232.19	0.00584601
5284.77	0.00478631
5337.89	0.0039187
5391.53	0.00320836
5445.72	0.00262678
5500.45	0.00215063
5555.73	0.00176078
5611.57	0.00144161
5667.96	0.00118029
5724.93	0.000966339
5782.46	0.000791171
5840.58	0.000647756
5899.28	0.000530338
5958.56	0.000434204
6018.45	0.000355496
6078.94	0.000291056
6140.03	0.000238296
6201.74	0.0001951
6264.07	0.000159735
6327.02	0.00013078
6390.61	0.000107073
6454.84	8.76643e-05
6519.71	7.17735e-05
6585.23	5.87631e-05
6651.42	4.81112e-05
6718.26	3.93901e-05
6785.78	3.22499e-05
6853.98	2.6404e-05
6922.86	2.16177e-05
6992.44	1.76991e-05
7062.72	1.44908e-05
7133.7	1.18641e-05
7205.39	9.71348e-06
7277.81	7.95273e-06
7350.95	6.51114e-06
7424.83	5.33087e-06
7499.45	4.36455e-06
7574.82	3.57339e-06
7650.95	2.92564e-06
7727.84	2.39531e-06
7805.51	1.96112e-06
7883.95	1.60563e-06
7963.19	1.31458e-06
8043.22	1.07628e-06
8124.06	8.81187e-07
8205.71	7.21455e-07
8288.17	5.90677e-07
8371.47	4.83606e-07
8455.61	3.95943e-07
8540.59	3.24171e-07
8626.42	2.65408e-07
8713.12	2.17298e-07
8800.69	1.77909e-07
8889.13	1.45659e-07
8978.47	1.19256e-07
9068.71	9.76383e-08
9159.85	7.99395e-08
9251.91	6.54489e-08
9344.89	5.3585e-08
9438.81	4.38717e-08
9533.67	3.59191e-08
9629.48	2.94081e-08
9726.26	2.40773e-08
9824.01	1.97128e-08
9922.75	1.61395e-08
10022.5	1.24002e-08
10123.2	7.64867e-09
10224.9	4.71786e-09
10327.7	2.91007e-09
10431.5	1.79499e-09
10536.3	1.10719e-09
10642.2	6.82936e-10
10749.2	4.21249e-10
10857.2	2.59835e-10
10966.3	1.60272e-10
11076.5	3.18395e-11
11187.9	3.83307e-12
11300.3	4.61452e-13
11413.9	5.55528e-14
11528.6	6.68785e-15
11644.4	8.05131e-16
11761.5	9.69274e-17
11879.7	1.16688e-17
11999.1	1.40477e-18
12119.7	8.24722e-24
12241.5	4.48283e-29
12364.5	1e-30

## Sheet: panel b
diameter(nm), dv/d	log(d) (um3/cm3)
10	0.000269678
10.1005	0.000277891
10.202	0.000286354
10.3045	0.000295075
10.4081	0.000304062
10.5127	0.000313322
10.6184	0.000322864
10.7251	0.000332696
10.8329	0.000342828
10.9417	0.000353269
11.0517	0.000364028
11.1628	0.000375114
11.275	0.000386538
11.3883	0.00039831
11.5027	0.00041044
11.6183	0.00042294
11.7351	0.00043582
11.853	0.000449093
11.9722	0.00046277
12.0925	0.000476863
12.214	0.000491386
12.3368	0.000506351
12.4608	0.000521772
12.586	0.000537662
12.7125	0.000554036
12.8403	0.000570909
12.9693	0.000588296
13.0996	0.000606212
13.2313	0.000624674
13.3643	0.000643698
13.4986	0.000663302
13.6343	0.000683502
13.7713	0.000704318
13.9097	0.000725768
14.0495	0.000747871
14.1907	0.000761286
14.3333	0.000769656
14.4773	0.000778118
14.6228	0.00077732
14.7698	0.000727997
14.9182	0.000681804
15.0682	0.000638542
15.2196	0.000619567
15.3726	0.000606871
15.5271	0.000594435
15.6831	0.000582254
15.8407	0.000575057
15.9999	0.000568514
16.1607	0.000562047
16.3232	0.000550859
16.4872	0.00051236
16.6529	0.000476551
16.8203	0.000445912
16.9893	0.0004359
17.1601	0.000426113
17.3325	0.000416545
17.5067	0.000407174
17.6827	0.000397572
17.8604	0.000388196
18.0399	0.00037904
18.2212	0.000370598
18.4043	0.000362586
18.5893	0.000354747
18.7761	0.000347078
18.9648	0.000348357
19.1554	0.000350944
19.3479	0.00035355
19.5424	0.000351099
19.7388	0.000331071
19.9372	0.000312185
20.1375	0.000294377
20.3399	0.000277044
20.5443	0.000260503
20.7508	0.000244949
20.9594	0.000230508
21.17	0.000217356
21.3828	0.000204955
21.5977	0.000193261
21.8147	0.000190382
22.034	0.000195046
22.2554	0.000199825
22.4791	0.00020472
22.705	0.000205988
22.9332	0.000206881
23.1637	0.000207778
23.3965	0.000204932
23.6316	0.000196992
23.8691	0.000189359
24.109	0.000181381
24.3513	0.000158634
24.596	0.00013874
24.8432	0.000121341
25.0929	0.000110734
25.3451	0.000108612
25.5998	0.00010653
25.8571	0.000104488
26.117	0.00011608
26.3794	0.000132191
26.6446	0.000150537
26.9123	0.000174054
27.1828	0.000276038
27.456	0.000437778
27.7319	0.000694287
28.0107	0.00109975
28.2922	0.00173875
28.5765	0.00274904
28.8637	0.00434635
29.1538	0.00541417
29.4468	0.00651718
29.7427	0.00784489
30.0417	0.00944188
30.3436	0.0113548
30.6485	0.0136554
30.9566	0.016422
31.2677	0.0196828
31.5819	0.0235228
31.8993	0.0281119
32.2199	0.0334946
32.5437	0.0381142
32.8708	0.0433708
33.2012	0.0493525
33.5348	0.0560286
33.8719	0.0633888
34.2123	0.0717159
34.5561	0.0811369
34.9034	0.0904778
35.2542	0.100682
35.6085	0.112038
35.9664	0.124571
36.3279	0.138002
36.693	0.152882
37.0617	0.169367
37.4342	0.186567
37.8104	0.204823
38.1904	0.224865
38.5743	0.246473
38.9619	0.268348
39.3535	0.292163
39.749	0.318093
40.1485	0.345074
40.552	0.37205
40.9596	0.401136
41.3712	0.432496
41.787	0.46461
42.207	0.498973
42.6311	0.535877
43.0596	0.573991
43.4923	0.612071
43.9295	0.652677
44.371	0.695977
44.8169	0.740459
45.2673	0.78705
45.7223	0.836572
46.1818	0.888305
46.6459	0.938787
47.1147	0.992137
47.5882	1.04852
48.0665	1.10589
48.5496	1.16455
49.0375	1.22631
49.5303	1.29136
50.0281	1.35516
50.5309	1.4213
51.0387	1.49068
51.5517	1.56242
52.0698	1.63505
52.5931	1.71106
53.1217	1.7906
53.6556	1.87163
54.1948	1.95516
54.7395	2.04242
55.2896	2.13212
55.8453	2.21789
56.4065	2.30712
56.9734	2.39993
57.546	2.49487
58.1244	2.59132
58.7085	2.69151
59.2986	2.79556
59.8945	2.89325
60.4965	2.99213
61.1045	3.0944
61.7186	3.20064
62.3389	3.31143
62.9654	3.42605
63.5982	3.54464
64.2374	3.66754
64.883	3.79479
65.535	3.92646
66.1937	4.0623
66.8589	4.20036
67.5309	4.34311
68.2096	4.49071
68.8951	4.6397
69.5875	4.79086
70.2869	4.94695
70.9933	5.10813
71.7068	5.27372
72.4274	5.44467
73.1553	5.62117
73.8906	5.80227
74.6332	5.9859
75.3832	6.17535
76.1409	6.37079
76.9061	6.57815
77.679	6.79531
78.4597	7.01963
79.2482	7.25443
80.0447	7.51085
80.8491	7.77632
81.6617	8.05118
82.4824	8.33583
83.3114	8.63059
84.1487	8.93578
84.9944	9.25175
85.8486	9.57246
86.7114	9.90334
87.5828	10.2457
88.4631	10.6185
89.3521	11.0508
90.2501	11.5007
91.1572	11.9688
92.0733	12.4438
92.9987	12.9329
93.9333	13.4413
94.8774	13.9618
95.8309	14.4673
96.794	14.9911
97.7668	15.5338
98.7494	16.1037
99.7418	16.7006
100.744	17.3196
101.757	17.9616
102.779	18.5865
103.812	19.2312
104.856	19.8984
105.91	20.5873
106.974	21.2978
108.049	22.0329
109.135	22.7933
110.232	23.5965
111.34	24.4335
112.459	25.3002
113.589	26.1902
114.73	27.0729
115.883	27.9853
117.048	28.9285
118.224	29.9677
119.413	31.1033
120.613	32.282
121.825	33.5053
123.049	34.5599
124.286	35.6332
125.535	36.7398
126.797	37.9101
128.071	39.1648
129.358	40.4609
130.658	41.8
131.971	43.0849
133.298	44.3735
134.637	45.7006
135.991	47.0634
137.357	48.4418
138.738	49.8606
140.132	51.3209
141.54	52.7559
142.963	54.1835
144.4	55.6497
145.851	57.1556
147.317	58.4334
148.797	59.7302
150.293	61.0557
151.803	62.3455
153.329	63.5619
154.87	64.8021
156.426	66.0665
157.998	67.1819
159.586	68.2608
161.19	69.3571
162.81	70.4841
164.446	71.6863
166.099	72.909
167.768	74.1525
169.455	75.2312
171.158	76.1805
172.878	77.1418
174.615	78.1152
176.37	78.9701
178.143	79.8276
179.933	80.6944
181.741	81.6112
183.568	82.6138
185.413	83.6286
187.276	84.656
189.158	85.3681
191.06	85.9899
192.98	86.6163
194.919	87.285
196.878	88.1535
198.857	89.0305
200.855	89.9163
202.874	90.6741
204.913	91.3386
206.972	92.008
209.052	92.6822
211.153	93.205
213.276	93.7271
215.419	94.2522
217.584	94.7296
219.771	95.1357
221.979	95.5435
224.21	95.953
226.464	96.3796
228.74	96.8124
231.039	97.2472
233.361	97.6553
235.706	97.9488
238.075	98.2432
240.468	98.5385
242.884	98.9462
245.325	99.4264
247.791	99.9088
250.281	100.394
252.797	100.257
255.337	100.115
257.903	99.9741
260.495	99.7978
263.113	99.5653
265.758	99.3333
268.429	99.1019
271.126	98.3424
273.851	97.4476
276.603	96.5609
279.383	95.662
282.191	94.6959
285.027	93.7395
287.892	92.7928
290.785	91.8185
293.708	90.8314
296.66	89.855
299.641	88.8791
302.652	87.2073
305.694	85.567
308.766	83.9575
311.87	82.1566
315.004	80.0806
318.17	78.0571
321.367	76.0846
324.597	74.6336
327.859	73.324
331.154	72.0373
334.483	70.5383
337.844	68.1819
341.24	65.9042
344.669	63.7026
348.133	61.3001
351.632	58.8232
355.166	56.4464
358.735	54.1673
362.341	52.1347
365.982	50.1784
369.66	48.2955
373.376	46.3105
377.128	44.1822
380.918	42.1516
384.747	40.2144
388.613	38.298
392.519	36.4596
396.464	34.7095
400.448	33.0983
404.473	31.7312
408.538	30.4205
412.644	29.1639
416.791	27.9729
420.98	26.8383
425.211	25.7498
429.484	24.6971
433.801	23.2933
438.16	21.9692
442.564	20.7205
447.012	19.3854
451.504	17.942
456.042	16.6061
460.625	15.3697
465.255	15.1046
469.931	15.0249
474.653	14.9457
479.424	14.7048
484.242	13.9597
489.109	13.2524
494.024	12.5809
498.989	12.2888
504.004	12.1966
509.07	12.105
514.186	11.9977
519.354	11.4654
524.573	10.9568
529.845	10.4707
535.17	10.1322
540.549	9.95973
545.981	9.79017
551.469	9.62349
557.011	9.38132
562.609	9.13177
568.263	8.88885
573.975	8.67199
579.743	8.51587
585.57	8.36256
591.455	8.21201
597.399	8.1984
603.403	8.25635
609.467	8.31472
615.592	8.37343
621.779	8.43121
628.028	8.4894
634.34	8.54798
640.715	8.65147
647.154	8.81024
653.658	8.97192
660.228	9.13656
666.863	8.52629
673.565	7.83781
680.335	7.20493
687.172	6.74238
694.078	6.64128
701.054	6.5417
708.1	6.44362
715.216	6.65178
722.404	7.03339
729.665	7.43688
736.998	7.57215
744.405	4.57916
751.886	2.76919
759.443	1.67463
767.075	1.36285
774.785	1.36285
782.571	1.36285
790.436	1.36285
798.38	1.36285
806.404	1.36285
814.509	1.36285
822.695	1.36285
830.963	1.36285
839.314	1.36285
847.749	1.36285
856.269	1.36285
864.875	1.36285
873.567	1.36285
882.347	1.36285
891.214	1.36285
900.171	1.36285
909.218	1.36285
918.356	1.36285
927.586	1.36285
936.908	1.36285
946.324	1.36285
955.835	1.36285
965.441	1.36285
975.144	1.36285
984.944	1.36285
994.843	1.36285
1004.84	1.41561
1014.94	1.41845
1025.14	1.42129
1035.44	1.42413
1045.85	1.42698
1056.36	1.42984
1066.98	1.4327
1077.7	1.43557
1088.53	1.43844
1099.47	1.44132
1110.52	1.44421
1121.68	1.4471
1132.96	1.45
1144.34	1.4529
1155.84	1.45581
1167.46	1.45872
1179.19	1.46164
1191.04	1.46457
1203.01	1.4675
1215.1	1.47044
1227.32	1.47338
1239.65	1.47633
1252.11	1.47929
1264.69	1.48225
1277.4	1.48522
1290.24	1.48819
1303.21	1.49117
1316.31	1.49416
1329.54	1.49715
1342.9	1.50014
1356.39	1.50315
1370.03	1.50616
1383.79	1.50917
1397.7	1.51219
1411.75	1.51522
1425.94	1.51826
1440.27	1.52129
1454.74	1.52434
1469.36	1.52739
1484.13	1.53045
1499.05	1.53351
1514.11	1.53658
1529.33	1.53966
1544.7	1.54274
1560.22	1.54583
1575.9	1.54893
1591.74	1.55203
1607.74	1.55513
1623.9	1.55825
1640.22	1.56137
1656.7	1.56449
1673.35	1.56762
1690.17	1.57076
1707.16	1.57391
1724.31	1.57706
1741.64	1.58022
1759.15	1.58338
1776.83	1.58655
1794.69	1.58973
1812.72	1.59291
1830.94	1.5961
1849.34	1.59929
1867.93	1.60249
1886.7	1.6057
1905.66	1.60892
1924.81	1.61214
1944.16	1.61537
1963.7	1.6186
1983.43	1.62184
2003.37	1.61205
2023.5	1.61205
2043.84	1.61205
2064.38	1.61205
2085.13	1.61205
2106.08	1.61205
2127.25	1.61205
2148.63	1.61205
2170.22	1.61205
2192.03	1.61205
2214.06	1.61205
2236.32	1.61205
2258.79	1.61205
2281.49	1.61205
2304.42	1.61205
2327.58	1.61205
2350.97	1.61205
2374.6	1.61205
2398.47	1.61205
2422.57	1.61205
2446.92	1.61205
2471.51	1.61205
2496.35	1.61205
2521.44	1.61205
2546.78	1.61205
2572.38	1.61205
2598.23	1.61205
2624.34	1.61205
2650.72	1.61205
2677.36	1.61205
2704.26	1.61205
2731.44	1.61205
2758.89	1.61205
2786.62	1.61205
2814.63	1.61205
2842.91	1.61205
2871.49	1.61205
2900.34	1.61205
2929.49	1.61205
2958.94	1.61205
2988.67	1.61205
3018.71	1.61205
3049.05	1.61205
3079.69	1.61205
3110.64	1.61205
3141.91	1.61205
3173.48	1.61205
3205.38	1.61205
3237.59	1.61205
3270.13	1.61205
3303	1.61205
3336.19	1.61205
3369.72	1.61205
3403.59	1.61205
3437.79	1.61205
3472.34	1.61205
3507.24	1.61205
3542.49	1.61205
3578.09	1.61205
3614.05	1.61205
3650.37	1.61205
3687.06	1.61205
3724.12	1.61205
3761.54	1.61205
3799.35	1.61205
3837.53	1.61205
3876.1	1.61205
3915.06	1.61205
3954.4	1.61205
3994.15	1.61205
4034.29	1.61205
4074.83	1.61205
4115.79	1.61205
4157.15	1.61205
4198.93	1.61205
4241.13	1.61205
4283.75	1.61205
4326.81	1.61205
4370.29	1.61205
4414.21	1.61205
4458.58	1.61205
4503.39	1.61205
4548.65	1.61205
4594.36	1.61205
4640.54	1.61205
4687.17	1.61205
4734.28	1.61205
4781.86	1.61205
4829.92	1.61205
4878.46	1.61205
4927.49	1.61205
4977.01	1.61205
5027.03	0.865423
5077.55	0.730127
5128.58	0.615983
5180.13	0.519683
5232.19	0.438438
5284.77	0.369895
5337.89	0.312067
5391.53	0.26328
5445.72	0.22212
5500.45	0.187395
5555.73	0.158099
5611.57	0.133382
5667.96	0.11253
5724.93	0.0949375
5782.46	0.0800954
5840.58	0.0675737
5899.28	0.0570095
5958.56	0.0480969
6018.45	0.0405777
6078.94	0.034234
	0.028882
	0.0243667
	0.0205574
	0.0173435
	0.0146321
	0.0123446
	0.0104147
	0.00878652
	0.00741288
	0.00625398
	0.00527627
	0.0044514
	0.00375549
	0.00316837
	0.00267305
	0.00225516
	0.0019026
	0.00160515
	0.00135421
	0.0011425
	0.000963887
	0.000813198
	0.000686066
	0.00057881
	0.000488322
	0.00041198
	0.000347573
	0.000293235
	0.000247392
	0.000208716
	0.000176086
	0.000148558
	0.000125333
	0.000105739
	8.92083e-05
	7.52619e-05
	6.34958e-05
	5.35692e-05
	4.51944e-05
	3.8129e-05
	3.21681e-05
	2.71391e-05
	2.28963e-05
	1.93168e-05
	1.62969e-05
	1.37491e-05
	1.15996e-05
	9.78621e-06
	8.25628e-06
	6.53657e-06
	4.15468e-06
	2.64074e-06
	1.67847e-06
	1.06684e-06
	6.78092e-07
	4.30999e-07
	2.73945e-07
	1.74121e-07
	1.10672e-07
	2.26557e-08
	2.81052e-09
	3.48655e-10
	4.32518e-11
	5.36554e-12
	6.65613e-13
	8.25716e-14
	1.02433e-14
	1.27072e-15
	7.68739e-21
	4.30578e-26
	1e-30

## Sheet: panel c left 
size (nm)	WSN (dN/dlogDp; cm–3)																				WSN-M1ud (dN/dlogDp; cm–3)
14.1	956.792	542.012	861.819	574.546	636.201	669.519	574.546	350.497	383.031	191.515	574.546	191.515	383.031	287.273	478.788	287.273	383.031	766.061	383.031		1722.07	1340.61	1658.57	1053.33	1114.99	1146.46	1308.07	923.473	925.043	669.519	382.246	765.276	766.061	957.576	861.819	829.285	670.303	670.303	925.043
14.6	449.139	389.83	449.139	359.311	569.485	538.967	628.794	300.002	449.139	359.311	449.139	359.311	449.139	359.311	269.483	179.656	179.656	179.656	179.656		1976.21	1104.67	1228.8	1041.58	1198.28	900.006	749.141	1467.76	622.958	1014.84	1095.05	628.794	988.105	745.358	1167.76	1161.92	718.622	449.139	1108.45
15.1	253.312	591.062	337.75	337.75	577.515	168.875	415.414	415.414	253.312	168.875	168.875	337.75	84.4374	422.187	337.75	84.4374	499.851	337.75	168.875		1097.69	981.344	928.812	540.798	1428.66	499.851	675.499	422.187	1047.42	812.469	743.846	759.937	168.875	650.367	253.312	371.923	337.75	422.187	506.624
15.7	238.209	238.209	158.806	238.209	409.754	158.806	165.175	403.384	238.209	158.806	238.209	200.578	397.014	158.806	158.806	476.417	323.981	158.806	238.209		1508.65	562.19	714.626	397.014	720.996	720.996	238.209	158.806	714.626	482.787	555.82	438.786	476.417	555.82	873.432	476.417	200.578	317.612	397.014
16.3	298.808	373.51	224.106	298.808	448.212	373.51	74.7019	298.808	224.106	0	149.404	558.317	298.808	74.7019	149.404	448.212	232.764	298.808	0		905.081	522.914	747.019	672.317	158.062	747.019	522.914	522.914	531.571	448.212	373.51	259.509	597.615	448.212	74.7019	373.51	259.509	224.106	224.106
16.8	259.357	70.3132	140.626	351.566	140.626	210.94	210.94	118.731	259.357	351.566	189.044	210.94	210.94	70.3132	210.94	70.3132	132.477	0	0		694.983	610.923	914.071	562.505	343.417	70.3132	210.94	492.192	391.834	189.044	210.94	140.626	351.566	448.401	329.67	140.626	210.94	399.983	140.626
17.5	289.155	268.27	134.135	67.0676	201.203	67.0676	67.0676	155.02	104.283	134.135	155.02	83.3984	201.203	67.0676	67.0676	268.27	201.203	0	16.3308		335.338	155.02	469.473	670.676	268.27	536.541	268.27	0	506.689	557.425	351.669	268.27	418.736	310.04	155.02	134.135	402.405	87.9525	201.203
18.1	0	189.77	126.513	189.77	126.513	253.027	126.513	126.513	111.11	63.2567	63.2567	111.11	63.2567	0	0	0	63.2567	126.513	111.11		541.464	316.283	316.283	189.77	492.13	365.617	253.027	379.54	47.8538	316.283	174.367	175.847	364.137	126.513	428.874	189.77	316.283	253.027	126.513
18.8	199.242	120.86	120.86	60.4301	120.86	60.4301	0	0	0	120.86	60.4301	60.4301	60.4301	181.29	0	60.4301	0	241.721	0		207.892	423.011	302.151	362.581	194.591	73.7312	181.29	181.29	181.29	181.29	181.29	73.7312	181.29	302.151	134.161	241.721	302.151	241.721	302.151
19.5	40.5833	115.467	219.053	57.7333	57.7333	57.7333	115.467	57.7333	173.2	57.7333	57.7333	57.7333	57.7333	0	57.7333	0	57.7333	173.2	115.467		334.52	404.133	173.2	115.467	115.467	219.053	115.467	0	346.4	0	230.933	288.667	346.4	115.467	173.2	230.933	115.467	230.933	288.667
20.2	110.325	0	66.5138	55.1625	55.1625	0	220.65	0	55.1625	55.1625	165.487	0	0	0	165.487	14.9267	0	0	55.1625		452.651	55.1625	110.325	165.487	275.812	232.001	220.65	110.325	110.325	165.487	110.325	55.1625	55.1625	110.325	290.739	55.1625	0	275.812	110.325
20.9	158.14	0	105.427	158.14	0	52.7135	105.427	52.7135	52.7135	52.7135	52.7135	52.7135	210.854	0	0	91.163	52.7135	52.7135	0		105.427	158.14	105.427	52.7135	105.427	105.427	158.14	105.427	210.854	158.14	52.7135	52.7135	0	0	143.876	52.7135	0	0	52.7135
21.7	0	0	0	0	50.4372	100.874	0	0	50.4372	50.4372	0	50.4372	0	100.874	0	50.4372	0	100.874	50.4372		100.874	151.312	50.4372	50.4372	50.4372	50.4372	100.874	50.4372	50.4372	100.874	100.874	50.4372	50.4372	50.4372	100.874	50.4372	50.4372	100.874	0
22.5	0	0	0	48.3168	0	48.3168	75.693	0	0	48.3168	48.3168	0	48.3168	48.3168	0	96.6335	48.3168	0	144.95		241.584	193.267	96.6335	48.3168	96.6335	96.6335	96.6335	96.6335	0	124.01	0	48.3168	0	0	0	0	96.6335	48.3168	0
23.3	46.4836	0	0	46.4836	0	0	20.146	0	0	0	46.4836	0	0	0	46.4836	0	0	0	46.4836		92.9671	139.451	46.4836	46.4836	139.451	185.934	0	0	46.4836	66.6296	137.185	0	46.4836	46.4836	92.9671	46.4836	46.4836	185.934	92.9671
24.1	0	0	44.4991	0	0	0	0	0	0	44.4991	0	44.4991	0	44.4991	44.4991	44.4991	0	0	0		0	44.4991	0	58.324	88.9981	88.9981	0	222.495	88.9981	44.4991	2.1689	0	0	0	88.9981	44.4991	0	133.497	177.996
25	42.9904	0	0	0	0	0	42.9904	0	0	42.9904	0	0	0	0	0	42.9904	42.9904	27.6797	0		27.6797	42.9904	0	72.6246	85.9808	0	85.9808	0	42.9904	128.971	42.9904	42.9904	0	0	0	42.9904	0	0	0
25.9	0	41.5685	0	41.5685	0	0	0	0	0	0	0	0	0	0	0	0	0	56.3727	0		97.9412	0	0	0	41.5685	41.5685	0	81.0487	0	0	0	0	0	0	0	41.5685	0	41.5685	41.5685
26.9	0	40.2674	0	0	9.15342	0	0	9.15342	0	0	0	0	0	0	0	0	0	0	0		291.025	0	80.5348	40.2674	0	80.5348	40.2674	42.2903	80.5348	0	0	0	80.5348	0	0	0	40.2674	40.2674	0
27.9	38.6942	57.0894	0	0	68.5927	0	38.6942	68.5927	0	0	0	0	38.6942	0	0	0	0	0	38.6942		1186.92	386.942	386.942	270.86	309.554	77.3885	77.3885	95.7837	0	38.6942	38.6942	38.6942	0	77.3885	38.6942	77.3885	0	0	0
28.9	751.706	245.229	326.723	213.967	112.756	225.512	63.6263	75.1706	164.838	112.756	26.041	37.5853	37.5853	75.1706	112.756	0	37.5853	138.797	112.756		2125.92	1491.87	676.535	401.894	338.268	375.853	439.479	170.058	263.097	225.512	75.1706	37.5853	225.512	37.5853	187.926	0	176.382	37.5853	75.1706
30	1314.11	430.363	437.088	151.647	326.074	357.902	373.433	212.98	235.236	326.074	156.05	249.21	108.691	181.152	249.21	181.152	144.922	224.108	212.98		4132.07	2131.11	1186.8	1125.47	1114.34	688.379	573.204	611.515	434.766	575.284	398.535	398.535	362.305	181.152	176.749	181.152	332.799	212.98	108.691
31.1	3630.9	1490.45	858.59	956.862	847.827	817.928	599.769	361.47	534.59	670.33	388.086	286.532	283.338	423.366	427.654	250.246	352.805	251.251	321.812		7048.92	3552.86	2943.42	2022.85	1388.89	1310.85	900.258	1101.27	531.396	886.301	705.611	705.611	565.583	529.208	427.654	353.9	253.44	462.934	282.244
32.2	6430.03	3134.18	1863.35	1739.3	1571.48	1137.39	1075.9	1307.14	1202.08	761.394	486.388	904.025	804.959	555.139	653.138	837.203	452.012	457.14	412.508		11597.5	7666.49	4292.09	3126.51	3091.07	2371.72	1992.72	1191.22	1525.78	1046.66	1203.15	1110.28	1074.84	800.897	525.892	829.079	828.013	584.387	525.892
33.4	10335.8	3999.14	3106.09	2364.51	2216.38	2080.08	2090.53	1507.01	1719.22	1473.75	1240.96	1484.2	1563.6	1115.63	721.507	1064.75	908.385	903.424	931.197		17131.2	9329.99	5798.21	6005.46	4176.32	3543.39	2392.06	2359.55	2034.46	2036.9	1353.39	1392.13	1243.7	1358.87	1560.86	1182.14	1133.48	921.049	811.356
34.6	14476.4	6358.37	4652.25	3627.45	3247.62	2712.58	3130.72	2223.94	2268.87	1922.64	1668.31	1420.43	1399.49	1902.62	1289.04	1228.11	1431.97	1287.57	1373.06		24637.7	13340.6	9421.91	7330.31	6208.08	4224.54	4301.96	3867.29	2929.81	3066.33	2820.99	2336.77	2564.67	2017.48	1489.96	1758.22	1699.31	1271.05	1772.71
35.9	18803.8	10609.6	5392.73	5644.32	5140.28	4218.4	3105.58	3700.95	2979.57	2926.79	2970.84	2278.42	2844.62	2232.23	2471.91	1674.12	1719.46	1706.26	1696.68		31540.7	16718.2	11832.5	8525.77	7625.81	6752.67	5662.2	4898.69	3600.9	4294.17	2956.58	3574.29	3214.57	2992.55	2251.18	2165.39	2804.17	2529.8	1930.82
37.2	25090.1	12370.6	7088.13	7082.4	6751.32	5817.5	4469.56	4245.28	4692.8	3755.56	3630.25	3704.15	3115.4	3145.24	2576.37	2974.72	3329.97	2255.54	2683.12		39043.9	23824.7	16182.7	12498.6	9576.34	8843.71	7958.1	5759.11	5955.72	5762.18	4992.54	4517.83	4121	4334.61	4279.22	3239.62	2839.23	3283.74	2831.58
38.5	34353.8	16174.6	11061.5	9771.27	7982.85	6484.78	6012.81	6582.81	4324.72	4555.11	4614.17	4786.18	4429.4	3823.49	3916.39	3412.2	3469.79	3214.07	3529.69		48259.2	29668.1	19794.7	15767.7	13063.1	10808	9711.43	7999.4	7761.52	7407.76	6659.88	6253.78	5375.04	6166.14	5098.83	4157.12	3678.44	3210.27	3926.84
40	43304	18476.6	14333	12367.7	10640.4	9041.72	7870.74	6837.58	7889.94	6556.84	6513.71	5988.36	5277.26	4608.89	4805.25	4844.83	4336.85	4581.48	3954.52		62268.7	37867	24494.6	20256.4	16060.4	13747.7	11648	10235.6	9755.05	8092.78	8160.33	8070.72	6696.43	6227.85	6467.23	4979	5123.71	5225.47	4850.14
41.4	48375.8	25195.2	16849.5	14127.3	11852.5	11283.6	9555.34	9602.31	7684.87	8251.94	6595.84	6964.05	6926.27	5897.13	5631.9	5730.76	5252.03	5657.66	4952.67		66375.3	43202.8	29691.2	23985.9	19576.8	17740.2	14652.8	12819.2	11647.1	10797	9379.26	9269.7	8323.39	7727.58	7499.97	7684.27	7238.24	6765.49	5942.16
42.9	56628	29890.8	20009.7	16866	13794.6	12916	11795.5	10905.4	10277.3	9258.1	7830.82	7645.9	6855.72	7341.93	6556.24	6929.56	6211.4	6185.07	5741.37		75216.7	48598.4	35911	28158	24554.4	21279	17379.9	15853.1	14879.2	11971.9	11409.5	11290.5	10504.7	8761.55	8954.43	7928.04	7422.49	6747.08	6396.3
44.5	62524.7	35629.9	23572.5	19760	18920.9	15884.5	14241.4	11803.3	11610.7	10573.4	9204.46	9046.75	8622.57	8296.16	8272.88	8047.58	7081.08	7055.43	7574.48		79996.5	54759.7	41150.8	32203.5	26889.2	24565.5	22199	17891.4	15322.1	14163.7	14928.2	12667.4	12187.2	11007.8	10986.8	9147.79	9004.01	8164.92	7964.47
46.1	72500.3	40997	28763	22816.9	20663.3	17009.4	15768.2	15152.7	12800.2	12695.8	11157.3	10001.8	10598.3	9351.97	8122.26	9197.99	8234.2	8364.57	7532.79		89747.1	60999.8	49502.9	37828.1	31693.1	26902.9	24303.9	21648.3	16978.5	17341.7	15232.6	13702.1	13314	11633	12703.2	9930.8	10221.8	8563.29	8509.91
47.8	80831	42566.4	29623.5	28293.7	24405.2	19605.5	17294.8	15633.4	14151.8	13611.2	13312.1	11373.8	10282	9571.35	9429.6	9890.19	9491.23	8107.9	8058.9		93156	68852.3	55018	40279.6	35120.4	30486.2	25872.8	25132.5	20369.9	20347.8	17772.8	15330	13626.8	13287.6	13166.4	11248.5	10556.7	11123.5	10330.9
49.6	89654.8	48107.6	32790.5	29820.2	25437.5	23557	20487.7	17173.8	15620.8	16326.4	13977.1	13553.9	12377.9	10993.3	10253.3	10631.4	9307.52	9568.28	9280.81		93875	78738.1	57528.7	45807.4	39734.3	33213.7	30322.3	25567.1	21101	21439.1	20835.3	18428.2	15529	15213.1	14765.5	13181.9	12509.7	13298.7	11449.4
51.4	98243	53001.2	36897.8	34166.7	28223.1	24806.3	20416.2	19290.3	17312.2	15591	15504.2	13237.9	12662.8	12438.1	11948	11148	10908.6	10930.1	10215.9		102227	78455.8	63942.3	48902.8	42826.4	36811.4	31725.4	28505.2	24868.1	24570.5	22838.7	19411.8	17555	16200.4	15924.9	14902.4	14248.1	13456.8	12284.4
53.3	104780	59151.2	40269	35018.8	32020.4	26530.5	23885.2	22365.1	19352.7	17330.7	16188.3	15852.9	14057.7	12793.8	13212.3	11590.4	11818	10195.4	10879.8		103424	84098.8	66916.9	52136.8	46870	40197.3	35476	30517.3	26771.8	25386.4	22385.4	20948.4	18737	18805.4	16305.4	15980	16521.6	14255.2	13361.8
55.2	106642	59680.8	42212.1	37846.9	34884.8	29451.8	25055.1	23082.4	21010.7	18553.7	16661.1	17102.4	15500.2	14644.5	13443.5	11672.4	12576.7	12232.4	11465.4		107880	87272.6	71959.2	56399.7	49750.3	43584.3	37705.5	32334.5	28733.8	26813.2	24274.9	22248.7	19517.7	19179.2	18289.3	16652.7	16967.2	15827.7	14127.8
57.3	110122	63654.4	46723.4	40316.8	33482.9	32898.2	27005.9	24619.1	21775.1	19250.9	18092.4	17323.4	16908.9	14854.4	13965.4	14105	13818.5	12730.2	12447.9		107820	90000.3	70942.5	58784.7	50548.2	46305.5	39564.4	34637.8	31062.1	29295.6	24936.8	24523.3	22203	20302	19310.2	18011.3	18441.2	16532.4	15590.6
59.4	111038	68423.5	46912.7	41849.9	38588.5	32248.5	28820.4	24827.5	22464.6	20570.8	18116.8	16935.1	17207.4	16435	14472.2	13989.9	13091.2	13476.9	11944.1		105458	90370.6	72642.7	62218.3	55606.8	46549.3	41162.9	37171.6	33011.4	30150.8	26930	24926.7	24230.4	21664.2	19952.5	18381.5	18415.2	17789.2	15874
61.5	110161	68984.4	51149.9	44176.6	36822.8	32748.5	28927.7	26966.5	23852.3	21520.3	19481.9	19040.9	16944.8	16534.2	15575.5	15513	13311.4	14204.2	12539.7		103584	89664.5	78878.6	62019.1	56300.9	48946.9	42449.5	38286.6	32308.2	30419.8	27883.4	25617.7	23431.2	21890.6	21032.9	20281.2	18441.1	17710	16969.1
63.8	103660	71074.4	50369.5	45107.6	39155.8	35318.1	31390.8	28206.8	25807.6	23125.9	20838.6	20013	18187.2	16399.4	17185.9	15251.4	14900.4	14148.6	12044.3		104579	90874.6	78679.2	64000	58832.2	49308.1	44653.2	38591.7	33995.7	30742.2	29610.5	27513.2	24725.6	23013.7	21567.1	20449	19393.5	18770.1	16681.2
66.1	102540	70707.3	51134.8	46078.8	41528	35164	31118.7	27682.8	25336.4	23356.5	22606.8	21002	19832.6	17522.4	16356.1	16078.7	14920.7	14865.2	13788.2		101306	93255.3	78751	65000.5	58145.5	50848	44515.1	39704	35687.6	32368	31863.6	28263.5	26134.5	25684.6	22672.4	20816.6	20046.2	18859.5	19227.5
68.5	101929	72300.4	53838.7	47033	43486.1	37531.2	34094.5	29155.8	25684.3	25499.3	21563.5	21274.7	19603.5	18910.2	18523.2	15755.4	15167.6	15154.4	12935.7		101700	90179	79520.1	63865.5	58639.3	51017.5	46292	41625.8	36842.8	33338.5	31517.6	28753	24670.7	25129.9	24234.3	22626.7	20641.3	18994.1	18103.1
71	94890.4	71388.1	54606.9	48426.4	43047.9	38690.6	33786.9	30939.9	26804.1	25735.6	23004.7	22262.4	19566	19272.2	18219	17948.5	16205.6	16177.6	14564		98588	89240.5	79882.9	63621.6	59525.1	51832.9	48060.1	41928.6	37210.3	34899.4	32280.8	29842.2	27487.6	26455.5	25022.6	22809	20730.3	19614.5	19294.6
73.7	92585.4	71046.9	56464.1	50367.1	44012.3	39272.6	35006.8	31002.2	27243.7	25211.8	24141.9	21945.8	21062.1	19997.9	19253.3	18177.8	15956	15378	15454.1		96073.6	91884	78581.1	63628.4	60022.7	53557.9	48078.2	43143.6	38317.6	36375.3	32617.3	30870.1	26762.4	25700	25197.1	23028.1	22620.1	21295.3	18851.1
76.4	87443.9	72849.5	55631.7	46932.2	44624.9	39932.3	36660.3	30805.6	30053.5	28100.5	24534.6	22094.4	21093.8	20386	19458.8	17685.6	18560.2	16605.2	14564.7		94055.1	87890.3	78873.4	60821.5	59383.2	54836.5	48445.7	44750.4	40173.5	35415	34947.5	30877.3	29133.6	27486.5	25719.7	24009.4	22538.2	21397.2	20766.2
79.1	86302.7	67617.6	57456.1	50984.8	47192.5	41517.7	32910.3	33449.8	27910.4	26229.7	25744.8	24512.4	21846.7	21178.3	20313.8	18658	17575.8	15578.9	15861.5		88746.2	90445.7	77243.1	65495.6	61974.9	54330.6	49979.2	42812.2	38223.9	37998.1	34970.1	32496.5	30345.2	27426.3	27601	24925.9	24384.5	23062.6	20938.2
82	80161.9	68080.4	58308.6	51110.4	47231.5	41692.6	37044.5	33925.1	31900.1	28818.1	26244.6	22888	22355.4	21891.7	19457.8	17628.1	17056.7	17684.4	16532.5		86733.8	88538.7	75869.2	64557.2	61634.8	54971.4	49782.5	46600.7	42159.6	38224.6	36065.4	33620.8	30787.3	28252.1	27130.2	26214	23777.7	22917.2	23413.7
85.1	76864.9	68681.4	59609.8	51420.7	48389.9	41945.9	38211	34419.6	31587.1	29501.2	27522.6	25280.6	23506.7	21433.9	20457.8	19768.2	18469	16819.2	16945.4		85038.3	87667.4	77865.7	66123.7	62589	56950.1	49667.3	47639	41222.8	39643.7	38189.4	33319.7	31491.8	30302.2	28063.4	26884.9	24825.8	25151.1	22433.6
88.2	75233.9	69699.3	60686.1	50400.2	47573	42040.8	38882.1	35071.1	31500	28927.6	27609.4	26070.3	24178.8	22558.6	20733.2	19787.2	18732.4	18052.6	17438.6		85174.3	83533	78382.4	65824.5	63931.4	58315.4	51885.1	46464	42573.4	41888.9	39121.8	36344.2	33060.9	30125.7	29766.1	26669.3	26924.5	25531.1	22124.4
91.4	71893.9	69749.7	59160	52754.2	48030.6	42379.6	39540.6	35847.5	33319	30143.7	29814.5	26159.9	25559.1	22451.1	21526.8	20937.2	20236.4	17507	17950.5		89083.6	90968.5	80091.6	67827.5	65350.7	57858.4	53762.6	50038.8	43680	42843.3	38991.2	37981	33229.5	31438.5	31167.6	28990.3	27721.6	26757.2	24667
94.7	71907.8	72068.6	61593.8	49580.5	48785.4	43552.4	41932.5	39232.2	34452.4	32587.9	29820.7	27009.1	26639.5	24724.2	24236.2	21220.1	20679.5	19366.6	17039.3		89212.6	90347.6	82367.3	66975	65231.2	58309.4	58369.7	52426.3	47264.4	43417.8	42397.9	39048.8	34771.5	33548.4	31478.8	30414.1	29679.9	27176.6	25630.6
98.2	73092.6	70551.5	62815.5	54371.4	51590.6	46131.4	43061.7	38497	34084.9	33693.1	31190	26947.4	26927.7	25840.8	23437.7	21712.3	20899.8	20741.9	18634.7		87900.6	89567.5	81288.1	70309.4	68093	58138.4	56167.5	53561	48228.9	47040.4	42681.6	39170.1	36123.3	35811.3	33040.9	31051.2	29953.4	28889.6	27787.5
101.8	70643.3	69694.3	62936.8	56888.1	53273	47082.5	41523.8	40535.9	35381.2	34894.2	31833.2	30191.6	28100.9	26149.7	23249.7	23242.7	22174.9	20560.9	20006.9		88756.8	89621.9	82679.1	71941.6	68030.4	63871.4	56687.8	55318.9	48920.5	44432.2	44046	39203.9	38652.9	36678.6	32533.6	31631	31317.7	30606	27567.2
105.5	69519.1	68155.6	62791.8	56700.1	52385.7	46640	43815.8	39805.4	37836.6	33353.8	32473.5	30112.9	28955.2	26422.3	24199.4	22276.4	24080.7	20589.3	20896.2		87898.3	88518.8	80331.1	74046.8	67701.1	64555.1	58481.3	54220.5	51627	46542.7	45963.2	42451.8	39416	37185.5	36137.9	32397.1	32928.2	30922	27864.3
109.4	64569.3	70718.1	58807.9	55647.4	52189.9	48414.8	44032	40929.4	36486.6	35579.9	33003.2	30186.7	29409.3	26918.3	25171.7	24435.4	23391.3	22316.9	21570.5		88448.9	89602.3	81928.7	73949.6	73563.9	65374.9	62342.1	56350.1	50453.2	49475.3	46287.6	42575.9	38856.8	37774.5	37740.5	33290	33910.9	30650	30314.7
113.4	64885	71308.6	61175.5	56291.1	52505	48036.5	44217.5	41531.7	37896.5	34355.8	34110.8	31157.4	28534.6	26638.8	27047.8	24393.8	23254.7	23785.7	21207		86857.9	84884.7	83281.7	75538.8	73717.8	67605.4	62881.4	57374.3	50886.5	50959.3	47811.6	44935.2	40654.5	40635.8	38273	35327.3	33808.7	32969	32139.1
117.6	62320.1	68723.8	63672.3	54186.2	52003.2	49209.4	45355.9	41182.7	38222.9	34230	33121.1	32043.3	30023.4	27271.2	26308.2	24735.6	24549.4	22632.6	21329.9		92253.1	88083.4	87092.2	75620.3	71767.7	67250.8	64943	56067	53691.3	53014.5	49105.1	46706.4	42796.1	41777.5	38111.4	37236.1	35622.4	33500.5	29864.3
121.9	61942.3	69749.8	62369.4	53650.3	50645.1	49045.4	46122.8	41303	37485.5	35289.2	34406.9	32532.9	30354	29060.2	26800.9	25401.2	24771.4	22086	22650		91947.5	91398.1	85169.5	79505.8	75065.9	72574.1	65688.2	59507.1	55506.2	52647.7	50449.1	47026.9	44275.8	41022.1	40210.9	38341.1	36244.5	36452.7	33562.1
126.3	60334.2	67604.1	59520.2	54496.8	51321.3	48996.5	44888.9	42149.5	37035.2	37351	33250.9	31977.6	30070.2	28169.2	27628.8	25388.7	26030.6	23326.2	23121.6		92970.2	91512.5	86569.9	78576.1	74785	69343.8	67835.2	60524.4	56283.1	55383	51191.6	47942.1	43959.7	41512.1	38003.9	38758.9	38329.7	36078.6	31088.8
131	59124.4	67162.8	61022.3	53140.8	54223.9	47955.8	43648.5	40890.4	39622.3	36330	34599.7	34259.2	30450.9	28874.6	27035.4	25601.7	24905.5	25045.4	21430.1		95305.2	91530.7	87294.8	77729.2	75786	69450.5	67918.2	61438.1	56263.7	52678.9	50983.5	48727.7	45258	43397	40826.4	40396.3	36750.2	37147.1	33185.9
135.8	58630.6	67521.3	60825.2	52962.6	51913.3	49024.1	44329.6	39026.9	39476.1	37866.6	35443.8	33334.1	31177.8	29405.7	26240.5	25692.5	24389.2	22644.8	22946.4		93258.7	91905.6	88681.7	77823.8	73994.9	68784.4	65573.9	61481	57442.2	54081.8	51170.3	48578.5	46417.7	43037.7	41178.1	39461.7	37851.9	38913.9	35487.2
140.7	56727.8	64312.8	60201.9	52123.2	52058.8	45472.4	44891.3	41460.9	37195.7	37498.7	35772.9	31410.3	31076.1	29441.1	27656.7	24894.7	25674.7	22878.8	21922.2		93581.4	92645.5	87125.9	80179.2	73381.3	69139	66118.6	62778.8	57088	55530	52062.5	48230.6	45555.6	43808.1	42154.6	40344.5	36949.8	36644.4	35042.1
145.9	57246.6	61302.2	57568.2	51712.9	50020.5	47089.6	42659.9	38149.1	37261.9	35833.2	32662	31565.8	29892	27883.4	28529	25851.2	24643.8	24032.2	21767.8		94097.9	90831.1	85769.2	78301.9	73191.8	67652.2	61907.1	63101.5	57656.1	55533.5	50534.6	49377.4	48386.9	42460.3	41357.9	40362.9	39296.1	37116.7	35584.9
151.2	54529.4	60313.4	56592.1	50045.5	50459	46991.2	42432.6	38839.9	36807.8	36265.8	33385.9	29781.4	30789.1	27886.5	27226.7	26088.1	24403.7	23961.7	22390		89052.3	85430.8	81220.1	73535.1	69839.1	68194.2	62503.3	62472	55544.3	52020.7	48943	46506.9	44848.5	43647.2	41482	39413.6	40100.9	36013.5	33696
156.8	50780.9	57272.4	52514.2	48368.7	47609.7	43314.9	41725.8	38250.7	35348.7	32595.8	32115.1	30381.8	28614.8	26681.3	25926.2	24530.9	24119.6	22476.8	21763.5		86356.4	83041.3	77621	73248.2	68948.1	61176.1	60231.4	56729.7	52460.3	51708.7	47995.1	45431.9	44787.8	41486.2	42954.9	38716	36743.7	36809.9	33832.2
162.5	49014.8	54060.8	51660	48265.5	43632.6	42509.5	40468.5	36263.6	33280	33497.6	30613.8	27519.1	26014.2	27155.5	24158.4	22258.1	23344.3	21979.3	20975.1		80729.4	78062.1	74704.7	69958.7	64731.7	59567.7	57764.8	54715.3	54132.8	48580.6	47746.4	43057.2	40889.1	40667.9	39170.7	38044.7	33480.4	35513.1	32728.7
168.5	48480.7	50527.8	47295.3	45664.2	41382.3	39493.1	36393.1	35109.2	32902.5	30421.7	28721.8	27753.9	26725	24923.9	24524.3	22097.8	22463.9	20874	20184.1		76603.3	76205.8	73179.8	65964.6	63327.3	54957.9	53302.2	53185.5	49101.7	45643.8	46934.8	42646.7	39816.4	39031.4	38396.9	36612.3	34594.5	33937.9	31052.5
174.7	43615	49569.6	44078.9	41786	38511.2	37011.7	33376.4	32493.9	29220.3	29450.1	28819.4	24632.9	24921.4	24342.9	22686.3	21006.5	20940.2	19976.7	18557.4		72553.2	71354.4	66600.3	62429.2	59992.6	54461.5	53452.5	48755.7	46793.7	46894.9	43134.3	40990.7	37264.5	36722.8	35253.7	33767.3	32917.3	32374	31666.5
181.1	40612.1	44204.2	42054.7	37380.3	37180.7	34726.4	32771	29160.6	29852.2	26333.4	25891.2	25008.2	22997.1	22171.1	22749.3	20074.9	18674.2	18967.1	18100.5		69241.8	65685.3	64937.9	58874.1	53882.9	56330.4	49330.4	45592.7	42062.1	42439.9	38380.2	38354.4	35724.4	33840.1	33610.7	31263.3	29395.1	30308.4	28009.6
187.7	38638.8	41427.8	39290.8	36493.8	34406.7	33278.7	30594.5	30138.3	27032.1	25018.8	23161.4	23533.5	22458.2	21031.4	21015.1	18711.8	18077	17706.6	17047.8		63522.3	61850.4	59038.2	53075.6	51557.1	48328	44954.1	43030.4	42981	40165.6	38878.7	35544.5	32274	33380.6	33311.1	30358.9	30028.8	28049.1	26393.6
194.6	34930.4	38398.9	34384.6	34063.7	31617.8	29137.2	27310.2	26313.3	25251.7	24410.9	23574.5	21738	20442.7	19185.9	19232.8	17952.5	17828	16538	15923.3		61399.3	58530.2	55360.4	51044.8	45641.7	46672.7	42318	39248.4	37095.3	36235.5	34552.5	33269.5	32001.5	30363.1	28705.9	28823.8	27000.6	26599.8	24906.2
201.7	31967	36056.8	33854	31111.5	31364.2	29074.3	27594.9	25536.2	22613.2	22135.3	21490	20808.4	18943.5	19225	17245.5	16802.6	16540.9	15272.7	14988.8		56689.1	53831.9	47995	46947.8	43530	42492.3	40622.1	37399	34765.8	34486.6	32898.5	30368.4	29749.5	27672.3	27522.2	25996.3	25542.3	24797.3	24006.9
209.1	29932.5	32662.5	30889.9	28701.8	28897.6	26949.9	24893.9	22925.8	22482	20527	20465.9	18257.4	18688.1	17191.1	15961.8	16312.7	15002.6	14024.7	13535.3		52709.7	47673.8	43201.7	42282.5	40280.1	37976.1	37392.7	36869.3	32343.8	32280.9	28778.5	28084.6	28669.3	25899.1	26574.1	24498	23202.2	22909.3	21585.7
216.7	26992.9	31170	26808.4	25856.4	25741	24685.3	21539.6	21263.6	20361.1	18336	17621.6	17504.9	16448	15268.1	15901.2	13872.4	13509.2	13658.8	13003.1		47351.3	43589.7	41556.4	39894.8	36266.9	34938	34612	32095.3	32315.3	30725.2	26676.5	26296.6	25867.3	25060	23813.3	22684.3	22502.9	21164.6	21001.9
224.7	24610	25713.7	25084.1	24151.5	23208.5	21674.8	19988.9	17994.5	18076.6	17830.4	17565.8	15766.4	14849.6	14288.4	13443.6	13341.5	13013.2	11653	11392		43248.3	40630.7	39881.2	37021.4	32964.8	32689.6	30357.7	30455	27476.7	27043.3	25422	23750.3	24222.9	24490.2	21366.7	21685.6	20602.5	19119.1	18374.7
232.9	22067.8	24500.8	23771.8	22186.1	19505.3	20790.9	17630.3	17235	17115.9	16257.6	15668	14398.1	14162.4	13040.9	12446.9	12749.8	11343.4	11029.5	10974.1		38777	37286.2	36092.2	33314.9	32845.3	29759.4	28469.1	27258.1	26903.7	25422.6	23096.5	22477.6	22226.7	21364.4	19624.4	19708.5	18356.1	17647.6	17906.7
241.4	20242.3	21894.3	19645.4	19142.8	17385	18504.2	16438.9	16540.2	15200	14559.6	14090.3	13275.2	12768.8	12367.8	11920.5	12007.6	10862.5	10147.9	9953.55		36621.4	33882.7	32711.9	30118.5	29846.1	26170.3	25018.5	25363.7	23145.6	23750.8	21732	20258.4	20275.1	18593.6	19004.7	17284.9	17491.3	16827.3	16635.4
250.3	17939.4	20639.8	18803.9	17777.9	17322.8	17449.7	14577.1	13637.2	13206.7	13297.4	12062.5	12044.8	10793.1	10676.1	11172.9	9358.79	9431.4	9804.37	10067.2		33209.8	31262.5	30097.6	27536.8	26793.9	25629.8	25619.5	23508.2	22303.5	21607.8	20495.3	18927.3	19710.7	17715	17447	15582.1	15850	16074.5	14022.8
259.5	15525	17567.8	16875.5	14584	14954.5	15141.2	13162.1	13986.4	13531.8	11579.5	11854.3	12119.5	9474.82	10079.7	9567.89	9047.14	8861.85	8765.47	8014.36		30246.6	27723.8	27002.8	24599.2	24943.6	22363.1	22327.2	20288.2	20190.6	18672.2	17759	16264.1	16905.1	15483	15416.4	14650.5	14179.2	13930.3	14016.8
269	15110.8	14986.4	14984.5	13874	13277.9	13208.9	11747.6	11694.7	11444.8	10863.4	9103.77	10108	8452.94	8634.04	9075.43	8495.97	8332.39	7830.85	8216.73		28996.4	25338.6	24339.8	22959.4	20673.9	20279.1	20349.2	16915.4	18062	17189.8	15752.6	15160	15101.4	13533.3	12996.3	13188	11988.9	12180.3	12108.3
278.8	12557.2	15519.1	12454.4	11348.8	11723.9	10373	10485.5	10088.9	9093.36	9366.84	9015.8	8039.76	7909.55	7319.28	8022.81	7335.75	7048.96	6514.06	6780.42		24409	22491.1	21818.4	20286	17793.9	17763.1	17846.6	16327.6	15576.4	16345.9	14026.1	12923.7	12974.7	13293.7	11632.7	11084.4	10830.4	10933.6	10494.8
289	11114.7	11313.2	10745.7	10755.2	10636.3	9159.28	8602.66	8299.56	8585.31	7972.83	7427.36	7306.27	7266.62	6431.36	5868.3	5817.63	6196.76	5774.22	4951.33		21044	20446.1	18582.2	16804.1	16998.9	15839.3	14692.8	13220.9	14003.7	13677.2	12423	10651.4	12017.2	9554.98	10981.9	10280.1	9334.86	8737.21	9470.7
299.6	8981.55	9983.2	9588.02	9423.12	7891.06	8667.2	7688.31	7917.57	7079.53	6735.58	6760.59	6430.79	5912.46	5437.87	5905.25	5088.9	5764.49	5166	4707.35		16714.4	16206.8	14790.3	15609.7	14050	14059.6	12599.8	12606.8	11849.8	11559.1	10099.4	10487.4	9934	8894.09	8863.24	8372.09	8860.49	8051.58	8350.91
310.6	8459.56	8575.1	8039.76	8202.58	6804.45	6785.71	6891.92	6181.95	6244.18	5577.46	5470.43	5416.53	5166.66	4660.77	4569.24	4665.14	4102.32	4550.93	3917.55		14114.6	15134.1	13474.9	11494.9	11625.6	11694.3	10467.9	11080.9	10512.2	9048.38	8166.27	7727.97	8206.37	8140.1	8059.4	7317.75	7079.65	6445.85	7133.39
322	6908.4	7287.06	5895.5	6421.01	5807.83	5599.8	5703.94	5009.57	4895.75	4074.16	4324.9	4179.4	4093.05	3910.76	3692.36	3235.36	3828.9	3981.24	3087.73		11026.6	11377.6	10622.4	10689.8	10131.9	9572.31	9064.09	8871.12	8146.19	8479.73	7208.4	7011.56	6670.05	6572.03	6314.45	5305.71	5487.59	5666.11	5193.59
333.8	5920.5	5316.16	5446.91	5056.25	5139.68	5175.69	4519.82	4370.59	3911.99	4049.68	4093.56	4272.56	2958.48	3660.96	3441.36	3117.81	2726.31	2649.7	2903.4		10307.8	10173.2	9335.64	9152.25	8256.36	7189.29	7133.63	6521.82	6332.1	6178.39	6062.81	5880.95	5885.14	5538.02	5001.58	5134.26	4933.94	5460.88	4910.68
346	4185.83	4876.03	5127.84	4607.47	3953.15	3678.42	4056.21	4016.52	3822.62	3085.09	3571.91	2973.29	2560.54	2907.38	2267.77	2443.48	1997.62	2335.35	1631.07		8041.92	8045.6	7372.49	7237.41	6588.88	5279.33	5702.95	5659.44	5454.82	4366.39	5617.42	4633.67	4776.77	4305.42	3756.7	3657.85	4256.11	3501.27	3358.72
358.7	3563.23	3846.63	3498.75	3362.32	2729.93	3287.63	2872.25	2924.17	2531.8	2107.91	1970.02	2623.55	2447.28	1679.4	2324.21	2222.83	1611.39	1825.1	1643.44		6210.32	5265.07	5684.51	5587.76	4769.28	5270.26	4749.27	4197.86	3880.55	3613.67	4239.55	3555.83	3365.67	3760.26	3343.98	3048.73	3491.33	2398.17	2529.58
371.8	2535.33	3021.66	2569.29	2784.2	2267.52	2071.5	2296.38	2756.73	1726.86	1861.85	1936.86	1519.78	1653.68	1444.08	1753.28	1759.38	1341.61	1134.53	1360.49		4244.44	4067.6	4300.41	3905.49	4057.24	3574.13	3477.76	3510.18	2917.75	2766.05	2569.29	2438.56	2901.69	2261.43	2574.3	3065.24	2626.4	2325.33	2121.48
385.4	2058.4	2193.39	2149.71	2024.21	1898.36	1480.41	1398.24	1591.36	1649.23	1551.71	1650.65	1631.76	1498.99	1248.35	1008.67	879.894	1018.11	1129.77	1017.76		3608.65	3165.29	3140.2	2832.84	2805.92	2601.85	2356.66	2651.69	2620.44	2330.51	2246.82	1970.78	2135.16	1956.94	1560.81	2154.8	1421.12	1513.18	1653.22
399.5	1397.23	1654.62	1213.64	1613.18	1227.13	1410.02	946.676	1134.04	951.149	928.366	1250.96	1100.85	958.769	1394.5	968.41	994.97	859.388	774.198	945.981		2441.19	2588.16	2123.49	2143.13	2115.87	2191.42	1862.95	1622.9	1762.95	1825.78	1764.97	1639.11	1187.5	1339.99	1514.92	1457.96	1260.95	1366.55	1310.99
414.2	1144.56	1284	1070.76	1103.63	1267.04	931.427	776.611	928.671	839.489	577.054	593.487	1068.01	753.388	558.916	903.645	653.084	780.644	801.637	581.613		2432.59	2142.9	1395.12	1747.17	1465.32	1691.08	1376.89	1566.37	1029.4	979.675	1325.36	1082.21	1217.61	1412.31	1003.42	704.614	934.183	1264.81	1192.81
429.4	835.859	1044.79	739.259	664.896	944.567	835.859	586.914	542.859	839.972	644.562	445.764	582.801	558.585	620.346	400.719	390.095	554.472	304.119	526.143		1763.22	1673.62	1339.69	1174.82	1337.29	1159.09	1044.79	1101.44	1338.28	826.149	700.725	660.288	701.946	764.883	868.796	768.996	971.907	814.041	599.517
445.1	591.44	604.657	594.317	577.813	570.782	381.617	478.071	393.818	582.55	472.901	413.632	191.025	344.456	358.083	468.164	264.939	172.228	212.7	287.046		1292.12	1069.51	822.527	1227.09	665.786	838.014	1015.41	365.113	747.747	680.864	403.725	795.682	685.601	516.683	536.908	554.278	442.337	729.383	528.451
461.4	440.386	497.041	390.878	349.705	321.302	251.727	449.457	225.248	204.143	361.588	252.613	127.269	281.903	185.849	243.542	223.323	223.323	146.449	234.319		799.163	860.554	789.94	642.756	652.713	546.55	557.546	313.117	615.087	554.735	449.457	525.445	427.466	527.218	251.727	166.668	410.058	263.609	300.197
478.3	224.31	340.123	328.898	291.67	250.546	231.748	149.499	224.31	130.824	164.633	265.434	239.198	160.724	149.622	205.635	130.824	190.624	149.499	239.198		485.958	702.707	549.544	512.071	695.256	250.423	358.92	553.208	583.107	366.359	343.909	231.748	351.347	358.798	351.347	209.421	269.098	254.21	261.648
495.8	257.653	242.556	160.39	181.793	190.586	151.597	281.668	205.807	251.349	196.89	305.559	90.9584	242.556	60.5147	197.014	242.556	121.278	30.3195	303.195		253.713	197.014	303.07	251.349	660.599	281.668	272.751	348.612	335.878	45.4171	296.766	303.195	272.875	251.349	342.307	303.07	181.917	197.014	272.875
514	216.548	216.819	83.9395	216.548	145.888	154.871	176.591	114.914	21.9912	185.302	167.879	61.9483	216.548	123.625	154.871	92.9225	30.9742	92.9225	123.897		189.87	216.819	123.625	300.759	238.81	393.41	340.444	278.496	74.9565	123.625	331.733	154.599	433.367	114.914	83.9395	185.845	216.819	92.9225	154.871
532.8	82.2461	144.821	62.8506	176.522	94.2759	94.2759	63.1259	125.701	62.8506	94.8264	113.396	270.523	0.275259	125.976	176.247	94.2759	62.8506	31.4253	31.4253		207.672	333.373	125.976	94.2759	301.948	176.522	63.1259	63.1259	62.8506	125.976	50.5456	220.252	125.976	219.977	188.552	207.672	125.701	94.2759	157.127
552.3	76.2672	171.937	127.56	140.047	127.56	95.6702	127.56	318.901	127.56	95.6702	203.827	44.3771	127.56	63.7801	44.3771	31.8901	159.45	63.7801	95.6702		235.718	140.047	223.23	255.121	44.3771	203.827	36.4906	127.56	127.56	31.8901	48.9776	95.6702	164.051	31.8901	95.6702	140.047	0	95.6702	31.8901
572.5	0	130.465	0	130.465	65.2323	32.6161	65.2323	137.075	97.8484	32.6161	65.2323	0	52.2293	0	130.465	32.6161	130.465	32.6161	65.2323		195.697	97.8484	195.697	97.8484	280.542	84.8454	47.524	97.8484	65.2323	97.8484	158.375	0	125.759	97.8484	65.2323	84.8454	32.6161	0	65.2323
593.5	98.7631	66.2353	132.471	165.588	66.2353	99.353	32.5278	124.579	66.2353	33.1177	33.1177	99.353	79.4383	99.353	0	33.1177	99.353	66.2353	99.353		66.2353	99.353	66.2353	132.471	112.556	13.203	46.3206	99.353	0	99.353	99.353	132.471	33.1177	66.2353	66.2353	145.674	99.353	33.1177	0
615.3	77.6002	33.6351	110.636	100.905	110.636	33.6351	0.599122	68.4685	0	0	33.6351	33.6351	67.2702	33.6351	77.001	33.6351	0	0	33.6351		67.2702	67.2702	168.176	144.271	77.001	134.54	134.54	67.2702	201.811	33.6351	9.73079	33.6351	33.6351	0	33.6351	0	0	33.6351	0
637.8	58.9246	34.4448	93.3695	0	58.9246	137.779	68.8897	34.4448	52.5312	68.8897	34.4448	52.5312	0	34.4448	58.9246	34.4448	34.4448	0	0		137.779	0	103.334	93.3695	111.456	86.976	103.334	52.5312	121.421	0	127.814	137.779	34.4448	34.4448	68.8897	0	0	68.8897	68.8897
661.2	70.011	59.2238	70.011	35.0055	70.011	70.011	0	59.2238	16.6248	0	59.2238	51.6303	35.0055	140.022	105.017	70.011	70.011	0	35.0055		70.011	105.017	94.2293	35.0055	16.6248	51.6303	0	40.843	121.641	105.017	0	35.0055	35.0055	0	35.0055	0	35.0055	35.0055	35.0055
685.4	106.755	46.5509	35.585	35.585	35.585	0	35.585	117.721	0	106.755	10.9658	71.1701	35.585	35.585	35.585	35.585	0	71.1701	0		35.585	0	117.721	0	35.585	106.755	71.1701	46.5509	0	71.1701	0	35.585	106.755	35.585	0	35.585	0	0	0
710.5	36.1843	0	36.1843	66.1154	0	0	0	72.3686	0	0	0	0	0	0	72.3686	0	72.3686	36.1843	0		72.3686	108.553	0	144.737	72.3686	72.3686	36.1843	36.1843	36.1843	0	66.1154	36.1843	0	0	0	0	36.1843	72.3686	0
736.5	36.4898	36.4898	36.4898	42.7959	36.4898	36.4898	36.4898	109.47	0	72.9797	0	0	36.4898	0	36.4898	36.4898	36.4898	109.47	0		36.4898	36.4898	0	36.4898	36.4898	36.4898	72.9797	29.1919	72.9797	0	6.30602	0	36.4898	0	0	36.4898	0	0	0

## Sheet: panel c right
size (nm)	WSN (dN/dlogDp; cm–3)																		WSN-M1ud (dN/dlogDp; cm–3)
14.1	0	287.273	1053.33	382.246	191.515	383.031	478.788	478.788	287.273	383.031	478.788	383.031	478.788	478.788	286.488	95.7576	478.003		95.7576	190.731	383.031	287.273	383.031	254.739	287.273	0	191.515	191.515	191.515	191.515	95.7576	0	0	95.7576	0
14.6	0	808.45	179.656	449.139	475.875	359.311	628.794	718.622	0	538.967	538.967	0	89.8278	206.392	386.047	89.8278	269.483		89.8278	359.311	0	206.392	89.8278	120.347	179.656	269.483	89.8278	296.22	0	359.311	179.656	0	179.656	89.8278	449.139
15.1	0	499.851	499.851	422.187	397.055	422.187	422.187	253.312	337.75	168.875	168.875	84.4374	246.539	305.844	228.18	168.875	253.312		0	246.539	253.312	397.055	168.875	84.4374	246.539	84.4374	84.4374	59.3055	168.875	0	0	84.4374	84.4374	0	0
15.7	0	762.768	244.578	555.82	359.384	158.806	476.417	79.4029	317.612	158.806	0	238.209	206.947	244.578	0	317.612	79.4029		0	244.578	79.4029	158.806	0	0	85.7724	79.4029	238.209	158.806	238.209	79.4029	0	0	79.4029	0	0
16.3	0	259.509	224.106	149.404	110.105	149.404	149.404	298.808	158.062	74.7019	224.106	224.106	35.403	224.106	0	448.212	74.7019		74.7019	149.404	74.7019	0	373.51	74.7019	149.404	0	149.404	0	74.7019	149.404	74.7019	74.7019	74.7019	74.7019	74.7019
16.8	0	259.357	118.731	281.253	140.626	140.626	70.3132	210.94	132.477	140.626	140.626	140.626	70.3132	0	0	70.3132	210.94		0	70.3132	0	140.626	0	210.94	70.3132	210.94	0	0	0	70.3132	0	70.3132	140.626	0	0
17.5	0	155.02	155.02	134.135	67.0676	67.0676	67.0676	83.3984	67.0676	0	67.0676	268.27	67.0676	67.0676	201.203	0	67.0676		0	201.203	67.0676	0	67.0676	0	0	0	0	0	0	67.0676	0	0	0	67.0676	67.0676
18.1	0	63.2567	63.2567	63.2567	63.2567	0	126.513	47.8538	49.3335	63.2567	0	0	126.513	63.2567	189.77	0	63.2567		0	63.2567	0	0	126.513	126.513	0	0	63.2567	126.513	0	0	63.2567	63.2567	0	63.2567	0
18.8	0	0	60.4301	60.4301	0	60.4301	120.86	120.86	255.022	60.4301	120.86	0	0	60.4301	120.86	0	60.4301		60.4301	0	0	0	60.4301	60.4301	120.86	60.4301	120.86	0	0	0	0	0	0	0	0
19.5	0	115.467	103.586	115.467	57.7333	173.2	0	115.467	0	173.2	0	0	0	57.7333	0	115.467	0		0	115.467	0	0	0	0	0	0	0	115.467	57.7333	0	0	0	57.7333	0	0
20.2	0	110.325	11.3514	0	110.325	55.1625	0	55.1625	0	55.1625	55.1625	110.325	55.1625	0	0	0	0		0	0	0	110.325	0	0	0	55.1625	0	0	55.1625	0	0	0	55.1625	55.1625	0
20.9	0	38.2362	52.7135	0	52.7135	0	0	0	52.7135	52.7135	0	0	0	52.7135	52.7135	0	52.7135		0	52.7135	0	0	0	0	0	105.427	0	105.427	0	0	0	0	0	52.7135	0
21.7	0	64.2893	0	50.4372	0	0	100.874	0	0	50.4372	0	7.9518	0	0	0	0	0		0	50.4372	50.4372	0	0	50.4372	100.874	0	0	0	50.4372	50.4372	0	0	0	0	0
22.5	0	96.6335	0	0	0	0	0	0	0	96.6335	48.3168	40.6993	0	0	48.3168	0	0		0	48.3168	0	0	0	0	48.3168	0	0	0	0	0	0	0	48.3168	48.3168	48.3168
23.3	0	0	0	0	92.9671	46.4836	0	46.4836	0	0	0	0	0	0	0	0	0		0	0	46.4836	0	92.9671	0	0	46.4836	0	0	46.4836	0	139.451	0	0	0	0
24.1	0	44.4991	58.324	0	0	0	0	0	0	0	0	0	0	44.4991	0	0	133.497		0	88.9981	0	0	0	0	0	44.4991	0	0	0	0	0	0	0	0	44.4991
25	42.9904	0	29.6342	0	0	0	0	0	0	0	0	0	0	0	42.9904	42.9904	0		0	0	0	0	0	0	0	0	0	0	0	0	0	0	0	0	0
25.9	83.137	41.5685	0	0	0	0	0	41.5685	0	0	0	0	0	0	0	0	0		0	0	0	0	0	41.5685	0	0	0	41.5685	0	0	0	0	41.5685	0	0
26.9	80.5348	0	0	0	0	0	0	0	0	0	0	0	0	0	0	40.2674	40.2674		0	0	40.2674	0	0	0	0	9.15342	0	40.2674	80.5348	0	0	0	0	0	0
27.9	95.7837	38.6942	38.6942	0	38.6942	0	0	0	0	38.6942	0	38.6942	0	0	0	0	0		537.912	154.777	154.777	193.471	173.172	116.083	77.3885	107.287	38.6942	38.6942	18.3952	38.6942	18.3952	0	0	38.6942	154.777
28.9	1274.53	1029.3	514.65	401.894	225.512	364.309	150.341	164.838	150.341	37.5853	37.5853	75.1706	150.341	75.1706	37.5853	112.756	37.5853		1475.43	563.779	1040.84	638.95	748.334	714.12	676.535	225.512	477.064	563.779	470.741	338.268	433.155	488.609	263.097	101.212	289.138
30	1394.61	1027.9	908.084	948.717	575.284	373.433	430.363	565.713	570.881	321.671	144.922	181.152	144.922	140.519	108.691	176.749	208.577		3047.48	1137.36	1225.35	1408.58	1249.69	1254.86	833.301	860.725	482.124	434.766	579.687	575.284	502.823	611.515	289.844	590.815	300.972
31.1	3186.1	1851.92	1528.92	1384.61	1274.39	990.043	745.179	461.929	715.28	675.712	458.647	671.424	458.647	499.309	246.964	357.093	362.475		4796.26	2354.33	1679.71	1312.95	1381.32	1318.24	1378.13	1177.21	1024.23	953.669	813.641	887.395	500.403	747.367	814.735	954.763	670.33
32.2	4386.48	3636.82	3145.5	2491.3	2141.55	1530.91	1514.05	1308.21	1463.23	897.83	1242.65	937.334	550.011	858.327	599.771	520.764	387.323		6276.08	4166.97	2614.94	2079.86	1954.74	1655.16	1324.66	1764.28	1973.73	1418.59	1486.28	1281.09	1113.27	1250.78	964.45	1137.39	1036.4
33.4	6668.9	4833.76	3822.93	3559.32	3369.7	2372.22	2247.41	2154.3	1574.05	1371.54	1481.46	1409.98	1394.35	1238.21	1154.37	1008.16	954.531		8623.36	5164.11	3201.65	2556.35	2641.31	2461.32	2638.27	2118.82	2210.89	2131.49	1169.48	1358.87	1903.88	1878.32	1381.69	1389.39	1138.74
34.6	8374.02	7157.46	6275.42	5758.88	3907.65	3401.57	3414.99	3080.3	2535.66	2700.99	2059.52	1985.56	1555.83	1814.74	1654.74	1181.14	1154.71		11654.3	5482.58	4261.04	3616.98	3194.05	3022.31	2854.94	2369.25	2447.22	2412.19	2563.2	2188.87	2074	1620.79	1799.69	1694.74	1443.35
35.9	11236.1	9214.57	7625.38	5883.15	5600.05	4483.62	4574.73	3827.6	4126.43	3217.97	2925.93	2687.32	3177.74	2845.04	2881.23	2448.92	1755.64		12273.1	7713.09	6035.76	4707.75	4280.98	4056.63	3821.42	3286.08	3240.31	3547.47	3070.46	2300.13	2074.93	2381.23	2309.5	2125.17	2039.38
37.2	13981.2	10733.4	8691.09	7571.03	8148.15	5867.9	5806.3	5035.35	4628.13	5037.2	3604.1	3507.05	3096.9	3590.78	3655.45	3062.61	2809.52		16608.6	9455.25	6968.43	5766.82	5265.16	4073.81	4115.33	3629.23	3930.6	4488.54	3192.5	3401.4	3028.6	2643.58	2882.32	2816.14	2230.89
38.5	17444.7	14131.2	11461.6	10633.3	8457.06	7277.57	6950.1	7484.7	5785.61	6000.36	5090.79	3980.64	4003.06	4533.24	3665.07	3542.32	3432.38		20251.8	11099.8	7784.11	6689.67	5727.17	4847.58	4343.51	4009.94	3959.78	4168.97	3472.75	3287.2	3504.19	3095.07	3202.77	3282.01	2803.39
40	21277.4	15392.3	12918.9	11419.3	10662.7	9290.02	9844.75	7881.13	6935.96	6879.02	6102.37	6164.12	5497.44	4662.07	5669.98	4722.49	4571.09		22572.6	13258.7	9459.21	7915.94	6746.5	5974.93	4739.71	5197.9	4994.71	4105.82	3773.62	4176.53	4231.71	4031.89	3835.78	3672.08	2709.22
41.4	24315.9	17525.7	16641.8	14215.5	11937.6	11512.4	10395.3	8920.25	8535.39	7601.91	7069.27	7597.87	6926.42	6404.01	6216.27	5691.4	5226.57		24371.2	15405.5	10647.7	7942.57	7411.27	6996.47	5966.64	5725.53	5532.65	4963.94	5052.58	4128.57	3887.76	4464.3	3641.56	3478.18	2843.01
42.9	27193.2	21943.5	17854.1	17575.1	15788.3	12463.7	12773.2	11161.3	9898.43	9584.61	8162.89	8453.59	8007.19	7356.54	7107.12	6133.57	5699.13		27831.7	15753	11139	9002.78	8575.27	7791.18	7095.12	6365.5	5848.46	5101.33	4697.23	5074.8	4447.74	4037.83	4615.12	4168.74	4228.8
44.5	30950.4	24545.3	21397.8	17998	16535.7	14761.3	12477.9	12485.5	11508.7	10164	9266.66	9115.14	10131.3	8003.3	7499.07	8328.16	7775.65		29947.6	17567.5	12240.7	10168.7	8408.03	8135.45	7039.07	6322.02	6263.73	6089.73	5201.72	5711.3	5452.56	4182.28	4695.13	4181.54	4206.38
46.1	35516.3	27799.4	21218.5	19151.5	16891.2	16631.4	14847	13822.3	13199.2	12137	11145.6	10349.6	10852.6	9205.24	8997.69	8664.96	8587.38		31604.8	18183.6	12302	10031.7	9788.77	9996.76	7208.44	7095.17	6554.17	5103.57	5143.65	5254.33	4939.69	4993.6	4309.08	4370.33	4110.5
47.8	39218	27102.7	24371.3	21665.8	19496.2	16950.9	16051.9	14862.2	14138.3	13496.8	10807	12361.3	11087	10252.6	9990.18	9862.05	9078.59		35174.9	19272	15482.3	11452.7	9277.77	9770.38	7549.49	7370.05	6012.89	6622.28	6083.51	6006.52	5091.99	5067.94	4968.1	4127.22	4633.62
49.6	39198.4	31445.4	27304.9	23366.9	20323.7	18870.8	16489.8	15720.8	14454.1	13379.3	13538.9	13251.4	11818	10629.7	10005.3	10259.9	9975.28		34247.9	19722	14346.8	11186.9	10330.6	9288.58	8976.61	6871.49	6792.55	6379.44	6551.24	5533.71	5871.74	5558.12	5193.96	4826.93	4505.52
51.4	42447.6	32178.5	27546.2	23992.4	21135.9	18922.3	17470.9	15885.7	15316.5	14187.6	12495.8	13016.3	12268.7	11937.7	11160.9	10972.1	10542.6		33726.9	19078.7	14529.6	11333.5	10375.1	10254.4	9022.63	7846.29	7558.03	6336.48	5961.97	5923.46	6099.85	5199.78	5503.04	4957.22	4526.96
53.3	43657.2	34069.9	27178.9	25020.6	23968.4	20321.3	18598.9	18084.8	15681.7	13879.8	14983.4	14017.6	14494.6	11800.3	12277.9	11298	10820.8		32292.1	20005.6	15159.4	11131.5	10539	9708.71	8970.54	7208.4	7620.92	6059	6160.46	5424.9	4894.94	5037.45	4956.36	4415.33	4161.37
55.2	46020.6	35245.6	30409.7	26292.2	23135.3	21622.7	19468.9	18931.3	17014.2	16610.6	15093.4	14826.4	13345	13006.9	12537.9	12913.8	11955.3		32273.5	18502.3	14441.7	10950	9979.5	9651.99	9021.79	8098.09	6910.95	6162.87	5731.35	5331.37	4964.32	4955.68	5501.2	5578.7	4236.06
57.3	46375	37344.7	31952.8	27871.9	25220.3	21420.7	19328.5	18071.7	18078.9	15920.5	15451.7	14905.5	13473.3	13696.2	12140	12220.3	11279.4		32283.5	19494.1	14819.3	12013.5	10717.3	9124.17	8177.84	7617.46	7064.14	5752.47	5896.37	5692.24	4748.67	4834.42	4143.62	4443.08	4574.7
59.4	49713.2	39575.6	32027.6	27324.7	25546.4	23139.5	21262.8	19152	17694.9	16255.3	15559.9	15184.8	14212.1	13138.2	13072	13047.2	12436.2		29969	18495.8	15917.6	11261.1	10823.5	9873.87	8147.05	7356.21	6742.76	6085.28	6103.1	5752.51	4882.58	5636.7	4540.16	4206.86	4535.55
61.5	51564.8	39826.7	32415.7	28411.5	25175.7	22301.8	20953.8	19402.5	17918.9	16515.5	16689.5	16027.4	14445.2	13617.9	13209.5	12886.6	12084.1		30645.9	16769.9	13619.9	10712.8	9087.26	8566.17	7520.92	7449.96	6419.29	6341.26	5923.2	5545.05	5349.29	4460.11	4106.17	4429.6	4078.87
63.8	51298	39131.6	31826.7	28644.4	25715.9	23476.4	21381.7	19708.9	17505.2	17503.7	15144.9	14671.8	13887.1	14504.8	12890.3	12620	12942.2		28140.8	17184.6	13263.9	10637.3	9467.02	8538.32	8152.23	7088.79	6842.56	6237.3	5452.68	5395.21	4877.41	4499.87	4378.94	4552.67	3536.04
66.1	52757.4	38303.1	32739.3	29799.9	24863.3	22782.2	21465.4	21230.2	19522.5	17226.8	16756.8	14796.1	15045	13920.4	12824.1	11909.7	12027.2		26590	15936.6	14261.9	11015.2	9603.76	8430.75	7946.26	7599.28	6433.62	6155.26	5675.5	4950.72	4361.34	4606.35	4054.24	4103.26	4179.04
68.5	52975.4	40980.7	35002.7	28477.3	26347.9	21671.4	22942.7	20230.9	18197.7	17312.4	17153.1	16479.1	13603.5	14688.4	13422.1	13175.7	12160.1		24885.2	15191.6	13995	10591	9195.35	7849.36	8542.41	7890.47	6193.45	5917.72	5839.43	5180.9	4636.56	4108.27	4589.01	3583.21	3702.88
71	50141.6	41429.9	36649.7	28661.1	27499.6	22267.6	21838.1	21430.7	20195.9	18228.7	16330.3	16364.2	14073.6	14110.3	13551.2	13385.7	12682.1		24320.6	16057.3	13097.4	9502.02	9017.56	7879	7390.97	7714.41	5934.24	5408.39	5634.09	5015.83	5123.4	4326.41	3912.94	3423.18	3421.63
73.7	51070.5	41951.8	35133.1	29884.3	28065.5	23460	21569.4	21065	18357.9	18552.6	15832.8	17587.1	15238.5	14192.7	13461.8	13278	11909		23173.1	14955.3	12818.8	9968.5	8430.87	8162.29	7717.16	7193.71	6644.68	5247.72	5407.46	4715.69	4206.2	4139.27	3931.52	3915.63	3757.31
76.4	52143	40023.3	35720.3	30301.3	27806.4	23292.5	24074.3	20759.7	19283.1	18008.2	18222.6	16318.6	15537.7	14012.8	13749.7	11860.5	11649.4		21695.9	15423.5	12233.1	9446.57	8816.57	7802.86	7906.02	6871.29	6343.54	5881.45	5161.43	4545.29	4701.42	4469.47	3570.06	3762.97	3348.91
79.1	51594.4	40968.6	35588.3	30963.6	27014.3	24278.7	23301.9	20946.3	19909.4	19150.3	16462.9	16597.6	15597.1	14701.5	14017.5	13422	12357.6		21030	14867.2	11514.9	9650.44	8489.9	8422.52	7825.86	6713.25	5819.41	5811.99	4746.75	4785.43	4059.83	4186.14	4011.95	4201.54	3335.82
82	54119.2	44541.7	37080.3	31936.7	28181.6	25225.9	22678.7	22593.8	20661.1	18650	18263.4	17024.9	16400.6	13786.8	13370.3	13458	12861.2		21251.3	14438.1	12918.7	10004.7	8104.58	8899.35	7777.38	7436.07	6625.87	6316.36	5531.78	4903.38	4503.64	4222.23	3828.17	3425.68	3805.43
85.1	55602.6	44381.9	37135.4	32736.6	29827.7	26861.7	24992.2	22723.6	19577.4	19875.7	18046.8	15962.5	16143.2	14661.3	14578.8	13178.1	12949.5		22088.7	15342.2	13144.3	10409	9496.95	8811.51	8202.02	7002.36	6279.88	6139.28	5586.99	4857.84	4635.89	3883.37	3867.67	3929.9	3634.42
88.2	54636.3	47395.1	39163.7	34031.3	31165.5	26487	25733.7	23128.4	20838.6	20069	18493.7	17272.8	16171.1	14973.7	15004.6	13400.2	13594		21709.1	14791.1	13678.5	10844.2	9482.68	8477.65	7787.92	7418.74	6010.37	5816.03	4920.59	5543.03	4514.27	4434.09	4509.4	3952.01	3989.64
91.4	57837.9	47770.5	41601.8	36975.8	32236.2	27796.7	25474.6	25446.1	22181.9	21047.4	18967	18223.7	17255	15860.4	15059.5	15261.3	13693		23364.6	15344.3	14166.3	11450.7	9623.59	9654.12	7701.58	8331.21	6963.62	5644.67	6189.74	6264.14	5383.25	5074.34	4471.36	3407.29	3942.55
94.7	59672.8	50685.8	42089.5	37290	34195.3	29251.4	27203.7	25698.6	22281.7	21824.9	20780.7	19348.2	18450.9	16250.3	14566.6	15039.1	13425.2		23832.2	16049.3	14470.5	11725.8	10674.6	9901.01	8870.97	7225.97	7514.8	6182.66	6077.55	5874.96	5505.72	5236.07	4673.76	4217.31	4143.71
98.2	59028.5	51817.2	44302.7	36394.1	35598.5	30606.1	27698	27445.4	24571.9	23466.7	20158	19738.8	18778.6	16828.6	16758.1	15548.9	14883.4		23813.1	15769.9	14857.9	12248.7	9972.75	8704.23	8874.77	7450.8	7354.22	6315.08	6021.85	5934.57	4942.81	4702.55	3987.26	4313.91	4092.77
101.8	61215.8	54035.3	45088.3	39182.2	36223.3	32631.6	29175.7	26709.4	24832.2	23225.8	20866.8	20143.7	19994.4	17845.9	16891.6	16732.1	14862.8		23608.9	16045.4	14150.8	12784.7	10873.7	9622.21	8659.84	7997.99	7231.64	7043.62	6112.46	6151.75	6117.05	5119.53	4695.79	4313.34	4029.03
105.5	60901.4	53838.3	46032.3	40374.8	38364.3	33025.1	29876.5	27449.3	25307.7	25502.2	22042.6	20735.9	19944.3	18272.2	17216.1	15369.9	16249.3		23603.8	17152.2	14573.3	13102.4	11697.9	9012.44	9564.12	8422.16	7922.26	6262.53	6215.57	6145.97	5760.24	5036.72	4664.01	4997.69	4411.44
109.4	62939.5	51912.5	48063.3	41670.6	38646.3	33161.8	30867.8	30386.6	24994.7	23888.7	22725.3	20491.7	20104.6	18445.3	16540.6	16627.7	16534.6		22492.7	16927.8	14769.9	12550.8	11445	11181.7	9076.13	8524.63	7623.87	7506.16	6390.13	5564.78	5757.31	6193.12	4574.74	4761.8	4191.32
113.4	62422.5	54366.9	48725.7	41208.1	38753.6	33754.2	31839.8	30055.9	26614.9	25419.7	21712.6	22443	21293	19952.8	17062.1	17826.1	16679.8		23466.8	17492.8	15999.3	12160.6	11990.1	9533.68	10321.7	8445.64	8241.51	7279.61	7560.55	6489.85	5502.21	5319.26	4575.15	4686.51	4458.82
117.6	66805.3	53325.5	48475.4	42921.8	40086.6	34053.4	32199.7	29232.9	26372.1	25330.3	22696.4	22019.4	20271	19648.9	18118.4	17821	17008.6		23534.6	16353.4	15621.8	13060.9	12200.5	9679.39	10423.6	8914.87	7526.78	6812.09	6813.99	6613.04	5847.18	5170.83	5692.03	4576.39	4765.84
121.9	66038	56267.1	50938.7	44184	38534.7	36980.3	33434.1	31441	28082.2	25418.7	23992.9	24037.4	21821.8	20117.9	18944	19259.3	17586.2		25250.1	17971.9	16164.6	13731.5	11567.8	10839.4	10036.2	8868.45	8147.52	7318.93	6907.87	7038.08	5404.56	6128.72	5516.54	5158.53	4568.16
126.3	64801.4	55261.5	49444.9	43447	41923.3	37048.7	34535.8	31188.4	29045.6	25084.6	24014	24302.8	21059.2	21103.5	19527.7	18707.4	17106.1		26928.3	18000.6	15558.6	14303.3	11621.7	11416.4	9774.19	9351.94	8217.89	7058.55	6636.22	6996.78	6196.61	6531.12	5386.44	5193.82	4549.91
131	61782.3	55456.7	50283.5	45100.4	41654.1	37180.3	33809.3	31217.8	28641.6	27085.8	24889.1	23355.8	22359.4	20428.9	19741.2	18537.8	18268.5		25802.6	18159.4	16866	15320	12512.3	11673.3	11297.2	10094.2	8991.06	7465.7	7606.33	6920.96	6425.18	6180.19	5194.07	5213.21	4951.44
135.8	62160.3	55153.7	49227.5	45559.3	39886.6	35581.2	32019.2	31582.2	28610.2	26978.6	24318.2	24221.6	22382	21597.6	19626.4	19256.1	16873.3		25419.4	18422.8	17143.9	14200.6	12478.6	11335.6	10082.7	10221.6	8942.3	7778.97	7405.37	7512.9	7166.26	5784.6	5902.64	5362.34	5149.6
140.7	62098.8	54508	48654.5	44370.5	41696.6	35773	32568.9	31436.7	27918.6	26597.4	25366	23550.7	22205.5	20731.4	19384.1	19240.6	18698.3		23571	18685.7	17033	14717.3	12292.6	11115.5	10941.7	9428.89	7977.69	7519.96	7837.92	7666.2	6704.17	5971.51	4868.97	5500.59	5571.88
145.9	60993.2	51934.6	48331.3	42362.6	40375.1	37432.5	32503.2	31284	29097.2	27811.2	24714.7	23911.8	21854.7	20442.4	19121	19030.5	18563.4		22463.5	17871.6	16339.4	14083.2	12651.6	10854.3	10955.8	8752.03	8770.36	7362.73	7185.26	7661.77	6135.26	6040.87	6026.89	5773.03	5528.56
151.2	56852.7	49070.3	45946.7	42076	37580.1	33874.6	32361.6	31782.5	27026.5	26162.6	24036.9	23619.5	22481.3	19098.7	20062.1	18535.1	17733.5		22152.3	16402.9	15524.2	14060.4	12548.5	10468.7	9710.78	10049.5	8312.65	8050.48	6852.61	7423.66	5814.43	6200.64	5061.38	5014.67	5139.55
156.8	54299.6	47472.2	44976.4	40758.2	37205.5	33009	30526.8	27646.7	26927.8	24255.4	22313.5	21726.1	20683	19799.1	20361.5	18222.6	17990.1		21287.2	16002.6	14215.1	12330.7	11420.3	10859.9	10083.1	9409.24	8197.73	7250.01	6845.29	6744.75	6110.55	5969.26	5423.24	5426.25	5322.71
162.5	52110.3	45441.7	41174.5	37941.5	33305.8	30347.7	29250.6	27499.7	24115.6	24071.1	22021.6	20121.9	19983.7	18897.5	17786.3	18289.6	17289		18648.6	16202.6	13797	11289.9	10616.4	9621.33	8800.64	8365.67	7628.33	6521.93	7233.87	6351.52	5461.08	5366.4	4797.16	4873.44	4067.61
168.5	46993.4	41886.7	39036.8	35980.4	33860.7	29484	28182.3	27121.7	24105.7	22772	20433.4	19571.9	18392.3	17867.5	16970.6	16042.2	14835.9		17888.8	14023.8	12516.8	10905	10009.6	8182.26	9461.07	7310.08	7337.26	6461.78	6445.54	6137.18	5437.15	5066.2	4826.15	5097.41	4265.75
174.7	43755.5	40937.4	34945.2	34554.3	30461.9	27133.8	26393.6	24423.2	22499.8	21469.2	18738.2	18173.6	18302.4	16576.5	16417.8	15388	14733.1		15823.5	12003.3	11778.7	10004.3	9463.85	7873.2	7947.23	6451.09	6284.13	5941.87	6080.67	5619.49	4635.63	4450.71	3935.9	4266.4	4196.66
181.1	40958.8	38532.2	34395.6	30651.3	27928	25560.9	23655.9	22661.2	20707.7	19840	18513.4	16569.1	16778.3	15729.9	14630.1	13853.3	14443.5		14000	11236.6	11135.2	9569.02	8285.25	7721.39	7080.03	6946.84	6078.47	4795.91	5079.49	4705.22	4292.52	4559.09	3384.67	3868.48	3863.69
187.7	36625.3	34286.4	31433	29271.2	28081	23828.4	22133.7	22213.8	18721	19832.5	16684.1	16637.9	15640.8	14847.3	13639.5	13772.9	13701.9		12684.1	10584.9	8704.51	8360.77	7440.71	6543.12	6671.18	5383.36	5686.42	4074.56	4471.94	4615.48	4489.15	4177.78	3991.11	3746.21	2944.93
194.6	36148.5	31428.2	29407	25780.2	23935.1	22497.5	20820.7	20642.8	18103	17090.1	15333	16009.5	14572.1	13535.4	12738.3	12522.9	12395.1		11497.8	9583.66	8125.7	6307.75	5840.23	5709.67	5714.56	4973.57	4754.45	4007.27	3738.79	4241.16	3857.41	3427.47	3019.25	3329.97	2740.55
201.7	32922.4	30265.9	25918.1	24399.1	23223.4	20926.2	19468.7	18101.6	16579.7	14731.7	14280.9	12870.1	13320.3	12822.4	12427.2	12235.1	11455.8		9332.25	8194.33	6822.67	6318.57	5548.76	4864.28	5760.24	4598.94	4509.06	3910.99	3952.91	3793.95	3497.87	3155.68	2638.12	2410.21	2853.32
209.1	28458.2	27148.9	25487	23487.3	21280.9	19520.2	18770	17206.7	16292.7	15274.7	13449.2	13909.9	12131.3	11141.9	10463.7	11220.7	10334		8184.2	6981.06	6494.77	5514.59	5291.48	4559.49	4749.29	3822.61	3713.54	3400.43	3334.72	2283.34	2988.74	2363.12	2179.6	2381.07	2686.29
216.7	28885.9	24253.9	22324	19350.6	18511.7	16115.4	16407.2	15129.6	14048.3	14549.8	13405.5	11888.7	11137.7	10812.9	10256	10390.6	9984.45		8362.4	6111.61	5808.1	5745.23	4224.71	3860.69	3926.06	3295.73	3446.91	2980.92	2683.68	2562.21	2498.82	2421.26	2347.91	2193.28	2261.2
224.7	24403.9	21658.9	21151.4	19438.4	17342.8	16566.8	15368	13779.9	13037.7	12616.3	11712.9	10630.8	11343.9	9968.38	9383.43	9342.16	8546.16		6324.45	5025.85	5114.93	3802.2	4343.18	3414.03	3391.44	3324.92	3061.47	2392.94	2658.74	2076.93	1979.21	2161.12	1868.72	2144.94	1427.98
232.9	22985.4	20049.4	18776.9	15986.3	15907.4	14092.9	13618.6	12422.7	10895.5	11342.1	9666.15	9885.84	9288.75	9320.53	8734.85	8562.5	8429.31		4892.01	4670.51	4357.39	3712.67	3396.93	3076.23	2739.8	2805.49	2552.72	2563.51	2225.67	2511.45	1778.03	1857.55	1319.6	1715.97	1275.5
241.4	19588.3	18384.5	16247.7	15345.6	14325	13550.6	11624.9	11205.7	11534.1	10236.4	9987.19	7690.18	9153.11	8470.06	8047.95	7856.32	7057.98		4975.55	4037.99	3367.24	3332.55	2858.44	2533.52	2475.35	2453.22	1731.88	2143.21	1830.64	1940.61	1773.78	1598.48	1439.03	1414.23	1439.08
250.3	17996.2	15237.3	14659.2	14551.1	11804.8	12165.6	10853.5	10517.3	9277.7	9198.8	8409.9	8537.05	8280.2	6473.1	7480.1	7234.04	6243.21		4000.32	3607.17	2964.3	3205.34	3115.44	2288.72	2499.47	1908.52	2043.34	1442.01	1600.98	1557.69	1472.3	1315.07	1015.25	1262.32	915.838
259.5	16331.8	14794.7	12398.8	11304.3	10734.1	11167.1	10300.8	9418.57	7665.5	7963.43	6949.84	7347	6935.32	6457.97	5927.56	6488.44	5961.3		3657.9	3065.83	2846.52	2346.43	2512.26	2234.94	2219.88	1609.13	1740.35	1479.12	1592.31	1377.01	1257.67	1023.76	1255.09	1342.95	1024.96
269	13836.5	12673.9	11265.1	9501.63	9376.56	8903.1	9183.11	8601.2	7592.7	7051.36	6617.82	6384.43	7013.1	6187.12	5464.17	4989.03	5219.45		3115.78	2720.49	2571.73	2612.69	2196.02	1831.13	1854.58	1262.87	1449.63	1352.39	993.555	1403.78	1391.03	1121.45	1034.77	758.369	558.214
278.8	11341.1	9563.21	9147.41	8769.68	8575.35	8191.53	8429.25	7274.12	6951.31	5790.72	5375.2	5896.49	5326.88	5192.81	4357.27	4887.86	4711.15		2711.31	2201.9	1953.32	1710.87	1342.36	1748.94	1488.66	1241.65	1248.14	1184.25	873.063	905.116	818.402	927.395	651.4	663.907	726.77
289	11005.6	9094.6	8098.01	8036.98	7701.18	6130.45	7225.81	6251.11	5360.04	4917.93	5582.9	4488.27	4324.45	4491.87	4458.04	4393.19	3977.5		2175.5	1957.11	2009.72	1325.46	1312.01	1333.39	1067.34	968.446	1201.45	765.024	726.077	1051.51	783.157	727.81	568.152	838.371	840.238
299.6	8630.83	7330.86	7667.81	7006.9	7094.76	5659.15	5432.05	4928.57	4952.77	4771.81	4084.58	3770.94	3936.82	4195.43	3088.36	4084.05	3111.48		1544.95	1742.46	1852.39	1412.14	1241.64	976.799	1456.87	1141.23	994.001	901.796	808.265	540.652	860.518	756.013	472.647	543.427	479.398
310.6	6584.19	6630.57	5865.38	5478.35	5888.75	5148.33	4265.97	4193.1	3842.53	3802.26	3894.11	3310.16	2762.19	2958.1	3080.82	2864.86	2851.24		1496.51	1568.31	1334.43	1215.51	1158.9	933.028	885.903	1016.88	800.577	758.653	616.544	570.66	567.854	512.399	464.864	536.744	470.475
322	5831.56	5060.85	4609.6	4206.18	4144.62	3428.56	3531.72	3521.42	3101.81	3027.52	3442.32	2929.54	2748.26	2806.74	2628.25	2096.21	2428.11		1328.26	1474.04	1184.84	1170.01	1035.2	917.269	765.899	899.358	684.417	677.535	605.291	736.015	340.826	537.886	489.399	355.626	398.269
333.8	4549.9	4139.44	4453.32	3590.27	3289.87	2838.84	2834.12	2566.27	2628.2	2351.77	2040.15	2223.65	2189.06	2059.22	1815.33	1766.88	2397.06		1311.45	1236.77	1101.84	1110.8	802.349	1030.12	942.5	476.757	468.7	764.909	610.786	578.558	552.34	345.894	407.297	342.729	336.606
346	3158.62	3191.04	3096.53	2569.28	2849.49	2789.38	1926.24	2239.02	2373.91	2300.55	2242.67	1698.65	1625.29	1328.7	1765.84	1719.78	1366.19		1103.12	1258.43	903.022	568.944	779.053	779.053	542.181	453.886	531.628	307.145	481.922	225.756	299.677	340.813	242.504	197.72	356.851
358.7	2823.73	2661	2220.42	2029.53	2004.12	1877.73	1535.76	1665.5	1211.59	1194.36	1272.2	1255.52	1439.2	1378.59	1127.83	798.471	1535.76		797.906	639.436	1014.21	595.506	621.454	803.09	512.289	355.305	703.941	284.131	553.627	379.957	291.366	425.183	207.583	285.427	259.479
371.8	2117.21	1640.15	1629.74	2023.61	1528.31	1847.22	1193.38	1686.15	869.501	918.779	1314.44	735.598	1002.36	970.932	975.939	1118.42	920.563		906.285	834.5	1017.68	642.743	1012.67	422.778	614.535	429.57	469.577	299.236	197.855	323.875	337.459	251.396	290.66	290.66	167.118
385.4	1617.57	1564.44	1285.12	1213.81	1234.57	1221.08	1322.59	869.336	886.81	780.603	764.95	943.928	768.234	947.919	547.791	503.4	664.197		745.656	734.043	398.307	362.653	464.869	559.811	323.008	371.39	177.515	254.983	592.889	242.256	339.019	182.968	182.968	344.472	195.695
399.5	1333.78	956.671	1011.18	738.627	680.692	1036.06	668.953	433.295	537.844	685.86	488.855	511.637	521.632	771.404	608.567	499.545	386.05		717.589	615.138	473.338	486.757	310.854	387.099	604.094	391.572	256.343	332.588	249.772	277.028	201.832	150.745	169.055	169.055	201.832
414.2	653.61	720.522	541.957	859.43	451.823	412.692	431.356	609.395	657.643	340.696	435.389	384.385	102.009	291.922	502.827	292.447	340.696		586.172	602.605	340.696	533.364	416.726	246.002	507.386	217.695	174.531	277.817	356.603	368.477	222.254	181.32	277.817	83.3452	194.472
429.4	700.725	457.872	424.935	701.22	344.556	445.764	332.448	344.556	373.38	441.156	373.38	141.645	458.367	243.348	259.569	202.416	327.84		389.601	417.435	526.143	332.448	283.29	400.719	372.885	253.553	178.695	300.006	254.961	242.853	231.735	259.074	198.303	198.303	141.645
445.1	432.429	585.86	287.046	415.492	356.223	375.02	270.109	241.404	454.104	382.05	214.56	123.709	253.171	317.611	202.792	200.932	229.637		415.492	442.337	219.73	413.632	229.637	143.523	221.59	259.768	97.8811	288.906	181.118	200.932	281.876	191.025	172.228	191.025	104.911
461.4	328.6	223.323	205.029	204.143	194.033	244.428	146.449	241.617	117.159	126.382	68.689	184.962	146.449	215.138	163.857	95.1679	0		332.298	300.197	339.596	322.189	135.454	377.071	313.117	223.323	58.5797	145.563	225.248	58.5797	58.5797	156.559	29.2899	68.689	97.9789
478.3	183.173	280.446	149.499	160.724	355.134	149.499	284.109	186.96	149.499	41.1246	209.299	160.724	29.8998	164.51	157.06	127.16	29.8998		478.397	336.459	351.347	284.109	205.635	452.272	239.198	175.735	179.399	160.724	164.51	89.6994	224.31	209.299	89.6994	119.599	59.7996
495.8	181.917	190.586	130.071	151.597	166.695	242.556	166.695	136.375	121.278	90.9584	60.6389	30.3195	8.79313	63.0033	197.014	23.8908	90.9584		190.71	257.653	242.556	136.375	205.807	242.556	121.278	257.653	30.3195	78.2252	175.488	121.278	114.849	151.597	151.597	121.278	26.3794
514	92.9225	52.9653	52.9653	92.9225	154.599	216.548	61.9483	123.625	154.871	92.6511	61.9483	123.897	83.9395	74.9565	185.574	52.9653	61.9483		176.862	309.47	340.716	278.496	176.591	92.6511	247.793	123.897	61.9483	291.776	207.836	154.328	207.836	247.522	92.9225	185.845	158.896
532.8	125.701	94.2759	176.247	125.701	63.1259	31.7006	94.2759	113.671	94.2759	0.275259	62.8506	94.2759	31.4253	19.1202	82.2461	94.2759	31.4253		207.672	251.678	427.649	270.798	113.671	314.528	19.1202	69.6658	157.127	94.2759	207.672	101.642	62.8506	113.671	157.127	94.2759	62.8506
552.3	63.7801	50.2922	44.3771	63.7801	36.4906	31.8901	0	44.3771	95.6702	63.7801	0	31.8901	36.4906	76.2672	76.2672	31.8901	63.7801		240.318	100.271	203.827	276.809	108.157	191.34	171.937	152.534	95.6702	95.6702	76.2672	93.3548	127.56	171.937	127.56	95.6702	31.8901
572.5	32.6161	163.873	65.2323	84.8454	190.992	117.462	65.2323	0	65.2323	97.8484	0	65.2323	27.9109	32.6161	65.2323	0	65.2323		223.608	223.608	163.081	186.286	215.31	65.2323	32.6161	65.2323	130.465	247.926	65.2323	60.527	0	130.465	0	32.6161	32.6161
593.5	33.1177	13.203	0	46.3206	33.1177	46.3206	0	33.1177	33.1177	33.1177	66.2353	99.353	33.1177	33.1177	66.2353	0	33.1177		164.998	131.881	33.1177	198.706	245.027	66.2353	0	33.1177	165.588	245.027	0	33.1177	33.1177	99.353	99.353	66.2353	33.1177
615.3	144.271	33.6351	67.2702	33.6351	67.2702	67.2702	67.2702	0	33.6351	67.2702	33.6351	0	33.6351	0	33.6351	0	33.6351		43.965	269.68	134.54	67.2702	168.176	134.54	134.54	168.176	77.001	0	134.54	33.6351	134.54	134.54	134.54	33.6351	33.6351
637.8	93.3695	34.4448	137.779	103.334	68.8897	103.334	68.8897	0	34.4448	34.4448	34.4448	68.8897	0	0	0	34.4448	0		196.704	137.779	172.224	34.4448	137.779	105.062	103.334	68.8897	58.9246	34.4448	34.4448	34.4448	137.779	34.4448	0	34.4448	0
661.2	0	70.011	70.011	35.0055	140.022	70.011	70.011	0	0	94.2293	24.2183	70.011	70.011	70.011	35.0055	0	0		105.017	59.2238	70.011	140.022	140.022	208.277	94.2293	70.011	175.028	59.2238	0	35.0055	105.017	105.017	70.011	0	0
685.4	71.1701	71.1701	35.585	0	0	0	0	0	0	10.9658	82.1359	0	0	0	35.585	0	0		106.755	82.1359	134.932	0	35.585	35.585	82.1359	35.585	0	10.9658	35.585	35.585	71.1701	0	99.3471	106.755	71.1701
710.5	0	29.9311	0	0	0	29.9311	36.1843	36.1843	0	0	36.1843	0	0	36.1843	36.1843	0	36.1843		66.1154	36.1843	116.086	36.1843	72.3686	72.3686	36.1843	66.1154	0	72.3686	36.1843	0	108.553	0	7.53275	108.553	36.1843
736.5	0	6.30602	36.4898	0	0	42.7959	36.4898	0	36.4898	0	36.4898	0	36.4898	0	36.4898	36.4898	36.4898		188.755	72.9797	182.449	0	182.449	0	36.4898	6.30602	65.6817	29.1919	36.4898	109.47	36.4898	65.6817	0	0	36.4898

## Sheet: panel e
	GC/mL
	Stage 6		Stage 5		Stage 4		Stage 3		Stage 2		Stage 1
WSN	967000	257452	616500	301532	629500	826500	184500	92900	41300	28750	18150	6965
WSN-M1ud	6027500	2540000	1425000	246500	334500	1130000	141250	112500	18000	41200	25150	53400
	PFU/mL
	Stage 6		Stage 5		Stage 4		Stage 3		Stage 2		Stage 1
WSN	170	226.667	780	1366.67	1900	2333.33	766.667	1100	119.5	163	50.5	79.1667
WSN-M1ud	12333.3	4666.67	3200	2833.33	1533.33	1166.67	583.333	433.333	120.417	115.833	40	41.6667
