# Supplementary material for: Filamentous morphology of influenza A virus confers enhanced stability in aerosols
Source: Nat Commun. 2026 May 15;17:6470. doi: 10.1038/s41467-026-73133-w (PMC13376898; doi:10.1038/s41467-026-73133-w)
Supplement: Supplementary file 4 — Source data [file 41467_2026_73133_MOESM4_ESM.zip › Source Data file_Figure 1.xlsx]

## Sheet: panel b
Virus titers (PFU/mL)								Adjusted p value
Time [h]	WSN			WSN-M1ud
8	320	440	470	320	410	340		>0.9999, ns
22	1500000	17000000	13000000	19000000	10000000	3400000		>0.9999, ns
31	14000000	16000000	32000000	13000000	8000000	9000000		0.104, ns
48	2300000	3000000	2000000	1600000	1800000	1600000		0.9997, ns

## Sheet: panel e
% filaments	WSN	WSN-M1ud		unpaired t-test (two-tailed) p value
batch 1	1.35	11.3		0.006607
batch 2	1.67	15.3
batch 3	2.49	14.2

## Sheet: panel f
Mean of SP SSC-A, a.u.	WSN	WSN-M1ud		unpaired t-test (two-tailed) p value
batch 1	1297	3919		0.0246
batch 2	1408	5873
batch 3	1629	4662

## Sheet: panel i
% filaments	Unfractionated	SUP	PEL		ordinary one-way analysis of variance (ANOVA) with Tukey’s multiple comparisons test	Summary	p value
batch 1	37	12.5	56.6		Unfractionated vs. SUP	**	0.000572
batch 2	31.2	14.6	53		SUP vs. PEL	**	0.000673
batch 3	31.3	5.55	54.8		Unfractionated vs. PEL	****	1.1e-05

## Sheet: panel j
Mean of SP SSC-A, a.u.	Unfractionated	SUP	PEL		ordinary one-way analysis of variance (ANOVA) with Tukey’s multiple comparisons test	Summary	p value
batch 1	12156	4142	23842		Unfractionated vs. SUP	*	0.0059
batch 2	10895	4901	19306		Unfractionated vs. PEL	**	0.0035
batch 3	12123	2752	18063		SUP vs. PEL	***	0.0001

## Sheet: panel l
% filaments	Flow virometry	EM
Unfractionated	37	36.1
SUP	12.5	16.5
PEL	52.4	46.5
