# Supplementary material for: Filamentous morphology of influenza A virus confers enhanced stability in aerosols
Source: Nat Commun. 2026 May 15;17:6470. doi: 10.1038/s41467-026-73133-w (PMC13376898; doi:10.1038/s41467-026-73133-w)
Supplement: Supplementary file 4 — Source data [file 41467_2026_73133_MOESM4_ESM.zip › Source Data file_Figure 2.xlsx]

## Sheet: panel a
log10 (C/C0)
Time [min]	Unfractionated				SUP				PEL					Difference between the slopes of SUP and PEL
0	-0.0843209	0.0705811	0	0	-0.0763883	0.0649408	0	0	0	0	0	0		p＜0.0001
24	-0.276206	-0.355388	-0.425969	-0.861697	-0.646264	-0.685182	-0.380211	-0.39794	-0.0477728	-0.0579919	-0.49485	-0.532639
48	-0.385351	-0.417536	-0.455932	-0.861697	-0.889302	-0.81012	-0.778151	-0.547702	-0.0280287	-0.0791812	-0.369911	-0.503993
72	-0.490086	-0.628389	-0.823909	-0.823909	-1.14894	-0.986212	-0.875061	-1.07918	-0.101458	-0.20412	-0.49485	-0.485895
96	-0.753328	-0.656418	-0.861697	-0.624336	-1.28724	-1.28724	-1	-1.17609	-0.162727	-0.18988	-0.330993	-0.39794
a	-1.18906	-1.41754	-0.789147	-0.789147	-2.23609	-2.34523	-1.38021	-1.43573	-0.681241	-0.81201	-0.670941	-0.49485

## Sheet: panel b
log10 (C/C0)
Time [min]	Unfractionated				SUP				PEL					Difference between the the fitting curves of SUP and PEL
1	0.0901766	-0.113943	0	0	-0.0193052	0.0184834	0.0184834	-0.0193052	-0.0193054	0.0184836	0.0184836	-0.0193053		p＜0.0001
5	-1.26885	-1.33579	-1.34242	-1.43933	-1.61354	-1.66276	-2.01931	-2.01931	-1.55575	-1.35325	-1.56947	-1.62949
10	-2.81294	-2.93788	-2.69899	-3.19636	-3.64589	-3.56948	-3.78217	-3.59845	-2.76294	-2.88898	-3.22188	-3.16309
15	-3.63697	-4.33652	-3.74058	-4.34329	-4.76184	-4.45972	-4.45972	-4.7607	-3.93052	-4.0832	-3.75977	-3.91472
20	-4.11438	-4.2114	-4.26397	-4.56572	-4.76184	-5.06506	-5.36653	-5.36653	-4.0832	-4.13153	-4.45918	-4.76075
25	-4.81509	-5.11831	-5.04576	-4.56572	-4.76184	-5.36653	-5.36653	-5.36653	-4.18592	-4.32072	-4.45918	-4.76075
30	-5.36653	-5.36653	-5.36653	-5.36653	-5.36653	-5.36653	-5.36653	-5.36653	-4.88605	-5.36653	-5.06287	-5.36653
					a

## Sheet: panel c
log10 (C/C0)
Time [min]	pH 5.4 Unfractionated			pH 5.4 SUP			pH 5.4 PEL			pH 7 Unfractionated			pH 7 SUP			pH 7 PEL				Difference between the the fitting curves of SUP and PEL
0	0	0	0	0	0	0	0	0	0	0	0	0	0	0	0	0	0	0		p＜0.0001
0.166667	-0.144683	-0.16481	0	-0.0391521	0.111974	-0.198368	-0.198368	-0.124939	0
1	-0.346787	-0.357935	-0.329059	-0.559308	-0.385351	-0.574031	-0.574031	-0.60206	-0.133539
5	-1.18709	-1.29348	-1.30103	-1.44121	-1.66618	-1.17609	-1.17609	-1.12494	-0.951695
10	-1.73676	-1.80163	-2.20412	-2.76343	-2.59363	-1.43573	-1.43573	-1.60206	-1.53148
15	-2.30103	-1.97772	-2.727	-2.86034	-2.86247	-1.82391	-1.82391	-2.1684	-2
20	-2.57403	-2.71448	-2.80618	-3.28631	-3.0086	-2.33099	-2.33099	-2.66901	-2.38535	-0.176091	-0.153815	0.0263289	0.0147233	0.0406179	0.0770679	0	0.00768683	0.0122345
30	-3.17609	-3.27875	-3.35902	-3.24491	-3.21621	-3.02228	-3.02228	-3.08543	-3.01296
40	-3.43573	-3.39415	-3.42597	-3.28631	-3.42882	-3.19837	-3.19837	-3.46943	-3.05436
50	-3.52288	-3.71448	-3.46376	-3.48467	-3.56144	-3.5477	-3.5477	-3.44716	-3.23045	-0.246672	-0.454845	-0.0280287	-0.231949	-0.0641175	-0.0443542	-0.176091	-0.0579919	-0.0527064

## Sheet: panel d
log10 (C/C0)
Time [min]	pH 5.0 Unfractionated				pH 5.0 SUP				pH 5.0 PEL				pH 7 Unfractionated			pH 7 SUP			pH 7 PEL				Difference between the the fitting curves of SUP and PEL
0	0	0	0	0	0	0	0	0	0	0	0	0	1	1	1	0.714286	1	1	1	1	0.75		p=0.0025
0.166667	-1.04576	-0.39794	-0.87368	-0.677386	-1.12909	-0.890856	-1.40369	-1.40369	-0.90309	-0.60206	-0.840299	-0.69897
1	-1.58503	-1.39794	-2.01981	-2.71878			-2.80163	-2.62554	-1.60206	-1.60206	-2.05115	-3.17609
3
5	-2.25181	-2.26761	-3.11672	-3.24166	-2.54407	-3	-3.62554	-3.5006	-1.73676	-2.23408	-3.10914	-3.17609
6
7.5	-2.58503	-2.92082			-3.43012	-3.44716			-2.60206	-2.77815	-3.05115	-3.10914
10	-2.69897	-3.09691	-3.57265	-3.54269	-3.48337	-3.50268	-3.68769	-3.95653	-3.47712	-3.77815			0.833333	1	1	1	1	0.636364	1	1	0.916667
10.5											-3.47712	-3.44909
15	-3.25181	-3.69897	-3.81569	-3.81569	-3.54407	-3.66901	-4.10266	-4.14842	-3.77815	-3.90309	-4	-4.05115
20	-3.39794	-3.85387	-3.81569	-3.87368	-3.8451	-3.80371	-4.14842	-4.40369	-3.96524	-4.30103	-4.05115	-4.17609
25	-3.85387	-4.39794	-4.01981	-4.11672	-4	-4	-4.06127	-4.5006	-4.23408	-4.17609	-4.25527	-4.17609
30	-5	-5	-5.01981	-5.01981	-5.14613	-5.14613	-5.40369	-5.40369			-4.65321	-4.35218
40	-5	-5	-5.01981	-5.01981	-5.14613	-5.14613	-5.40369	-5.40369	-5.38021	-5.38021	-5.25527	-5.25527	0.783333	1	1	1	1	0.363636	0.7	1	1

## Sheet: panel e
log10 (C/C0)
Time [min]	pH 10 Unfractionated			pH 10 SUP			pH 10 PEL			pH 7 Unfractionated			pH 7 SUP			pH 7 PEL				Difference between the slopes of SUP and PEL
0	0	0	0	0	0	0	0	0	0	0	0	0	0	0	0	-2.9e-16	-0.00038	0		p=0.0001
0.17	-0.03107	-0.01609	0.01524	-0.00111	-0.02558	0	-0.01498	0.031835	0	0	0.0101017	0	0.014014	-0.000493	0	-0.01849	-0.00964	0
60	0.014014	-0.01849	0.143907	-0.00111	-0.04283	0	0.058082	-0.01558	0
180	-0.1365	0.014982	0.0299632	-0.14831	-0.23856	0.0280287	-0.1158	-0.18219	-0.09691
300	-0.58517	-0.30103	-0.146128	-0.68607	-0.38118	-0.221849	-0.43753	-0.22178	-0.22185
420	-0.6448	-0.39905	-0.447158	-0.74854	-0.27815	-0.416423	-0.45097	-0.33551	-0.22185	-0.1417	-0.180569	-0.35655	-0.43753	-0.176091	-0.17609	-0.12152	-0.07171	-0.09691
1440	-1.4437	-1.36798	-1.14613	-1.36798	-1.65321	-1.60206	-1.22185	-1.13263	-0.85387	-0.21085	-0.544068	-0.58503	-0.302	-0.24304	-0.30103	-0.10654	-0.12494	-0.39794

## Sheet: panel f
log10 (C/C0)
Time [min]	34xPBS Unfractionated			34xPBS SUP			34xPBS PEL			1xPBS Unfractionated			1xPBS SUP			1xPBS PEL				Difference between the slopes of SUP and PEL
0.17	0	0	0	0	0	0	0	0	0	0	0	0	0	0	0	0	0	0		p＜0.0001
60	-0.124939	-0.152091	-0.263241	-0.226784	-0.30103	-0.285236	-0.217128	-0.10551	-0.231394
180	-0.321233	-0.321233	-0.564271	-0.492098	-0.370666	-0.691001	-0.38739	-0.385351	-0.30103
300	-0.60206	-0.60206	-0.740363	-0.729459	-0.653213	-0.653213	-0.530057	-0.40654	-0.247784
420	-0.804604	-0.935883	-0.927449	-0.656909	-0.732394	-0.691001	-0.506576	-0.230449	-0.144244	-0.146128	0.0457575	0.0230653	-0.0669468	-0.09691	-0.0444191	0.0901766	-0.0681158	-0.0843209
1440	-2.1383	-2.15209	-2.43933	-3.16879	-3.43136	-3.13033	-2.00718	-1.92942	-1.75967	-0.69897	-0.477121	-0.48509	-0.731155	-0.670941	-0.60206	-0.268845	-0.537119	-0.434569
