# Supplementary material for: Filamentous morphology of influenza A virus confers enhanced stability in aerosols
Source: Nat Commun. 2026 May 15;17:6470. doi: 10.1038/s41467-026-73133-w (PMC13376898; doi:10.1038/s41467-026-73133-w)
Supplement: Supplementary file 4 — Source data [file 41467_2026_73133_MOESM4_ESM.zip › Source Data file_Figure 3.xlsx]

## Sheet: panel a
	log10 (N/N2.5)
Time [min]	SUP		PEL
2.5	0	0	0	0
7.5	-0.437662	-0.332412	-0.217191	-0.0806332
12.5	-0.675765	-0.639303	-0.523135	-0.242684
17.5	-0.711553	-0.727112	-0.756468	-0.400767
22.5	-0.81713	-1.51202	-0.75837	-0.775661
27.5	-1.27875		-0.922058
32.5	-1.6599		-1.00739

## Sheet: panel b
	IAV 99%-inactivation time, t99 [min]
RH [%]	SUP		PEL
80	41.1	28.2	59.9	49.2
	WSN		WSN-M1ud
85	27.4957	24.313	47.3122	40.484

## Sheet: panel c
	log10 (N/N2.5)
Time [min]	WSN		WSN-M1ud
2.5	0	0	0	0
7.5	-0.370114	-0.589876	-0.0697582	-0.331723
12.5	-0.751186	-1.22221	-0.376741	-0.496057
17.5	-1.0793	-1.50685	-0.617304	-1.11377
22.5		-1.80752	-0.783298	-0.777466
27.5		-1.85511	-1.14635
32.5			-1.45449

## Sheet: panel d
		IAV 99%-inactivation time, t99 [min]			Correction of % of filaments vs. IAV 99%-inactivation time, t99 [min]
	% of filaments				r=0.9807
WSN	1.67	27.4957	24.313
WSN-M1ud	13.6	47.3122	40.484
SUP	9	41.1	28.2
PEL	28	59.9	49.2

## Sheet: panel e
	log10 (N/N2.5)
Time [min]	WSN		WSN-M1ud
2.5	0	0	0	0
7.5	-0.15549	-0.177327	-0.282887	-0.118596
12.5		-0.163643	-0.339401	-0.171269
17.5	-0.265573	-0.553345	-0.539928	-0.261089
22.5	-0.88122	-0.935355	-1.05242	-0.667067
27.5	-1.35291	-1.3193	-1.16822	-0.794314
32.5	-1.24831		-1.91073
42.5			-2.05914
52.5

## Sheet: panel f
	IAV 99%-inactivation time, t99 [min]
RH [%]	WSN		WSN-M1ud
25	53.472	34.2007	42.6807	47.5707

## Sheet: panel g
	log10 (N/N2.5)
Time [min]	SUP		PEL
2.5	0	0	0	0
7.5	-0.99555	-0.892232	-0.655466	-0.510091
12.5	-1.4924	-1.0743	-1.06675	-0.845613
17.5	-1.55383	-1.27765	-1.2971	-0.972447
22.5	-1.7552	-1.55369	-1.32631
27.5	-2.00692	-2.20806	-1.53137
32.5	-2.06413		-1.6624

## Sheet: panel h
	IAV 99%-inactivation time, t99 [min]
RH [%]	SUP		PEL
25	27.36	27.5	46	34.2
