# Supplementary material for: Filamentous morphology of influenza A virus confers enhanced stability in aerosols
Source: Nat Commun. 2026 May 15;17:6470. doi: 10.1038/s41467-026-73133-w (PMC13376898; doi:10.1038/s41467-026-73133-w)
Supplement: Supplementary file 4 — Source data [file 41467_2026_73133_MOESM4_ESM.zip › Source Data file_Figure 4.xlsx]

## Sheet: panel a
1/dilution factor	WSN		WSN-M1ud
0.015625	0.006928	0.001839	0.004072	0.005832
0.007813	0.006673	0.00472	0.006311	0.006907
0.003906	0.042746	0.021031	0.039527	0.051744
0.001953	0.306665	0.326621	0.266988	0.329674
0.000977	0.420052	0.651514	0.490809	0.686949
0.000488	0.862016	1.02327	0.623255	0.964957
0.000244	1	1	0.754688	1
0.000122	1	1	1	1

## Sheet: panel b 
1/dilution factor	WSN-M1ud unfractionated			WSN-M1ud SUP			WSN-M1ud PEL
0.015625	0.007445	0.004609	0.006294	0.000828	0.000287	0.018464	0.033969	0.061288	0.034859		Difference between the fitting curves of SUP and PEL
0.007813	0.057431	0.018834	0.02377	0.007829	0.008382	0.009324	0.146559	0.178662	0.161316		p=0.0016
0.003906	0.510208	0.317812	0.290133	0.159634	0.130399	0.102109	0.564648	0.417601	0.357537
0.001953	0.822556	0.669746	0.561575	0.769793	0.388197	0.38816	0.833803	0.550958	0.461591		Difference between the fitting curves of unfractionated and SUP
0.000977	1.02438	0.859025	0.745933	0.96695	0.677802	0.659237	0.986455	0.774156	0.721439		p=0.0028
0.000488	0.884025	0.953139	0.897836	0.979471	0.826861	0.799255	1.01308	0.88242	0.860081
0.000244	1.01973	1.01898	0.96938	1.03089	1.01899	0.929491	1.0904	0.994854	0.98608		Difference between the fitting curves of unfractionated and PEL
0.000122	1.04283	1.07963	1.014	1.05167	1.02066	1.03382	1.16162	0.972912	0.983887		ns, p=0.2694

## Sheet: panel c
1/dilution factor	WSN-M1ud unfractionated			WSN-M1ud SUP			WSN-M1ud PEL
3.33333	0.002284	0.002248	0.000305	0.000329	0.000532	0.0156063	0.005973	0.005318	0.008423		Difference between the fitting curves of SUP and PEL
1.66667	0.001581	0.002138	0.00037	0.000347	0.000654	0.00279276	0.008243	0.006764	0.010555		p＜0.0001
0.833333	0.001955	0.047268	0.000826	0.000649	0.000695	0.0041486	0.008521	0.010596	0.018263
0.416667	0.019928	0.018357	0.016371	0.013396	0.01246	0.0114047	0.045359	0.045102	0.067005		Difference between the fitting curves of unfractionated and SUP
0.208333	0.151154	0.130341	0.173997	0.129803	0.112549	0.087836	0.263631	0.26049	0.203782		ns, p=0.4488
0.104167	0.398222	0.280911	0.461342	0.41919	0.391696	0.262187	0.53346	0.54179	0.394837
0.0520833	0.622574	0.510325	0.623637	0.655265	0.578198	0.513612	0.798276	0.810944	0.584683		Difference between the fitting curves of unfractionated and PEL
0.0260417	0.817304	0.608194	0.769419	0.785545	0.767141	0.660577	0.875109	0.927529	0.772821		p=0.0002
0.0130208	0.917946	0.693426	0.841745	0.749737	0.747679	0.735555	0.980206	1.06325	0.914974
0.00651042	0.9778	0.82462	0.86415	0.729946	0.815927	0.856893	1.05226	1.12819	0.975603
0.00325521	1.01579	0.870845	0.893932	0.887705	0.843546	0.849904	1.10252	1.18799	1.03059
0.0016276	1.10522	1.06666	0.910092	1.00413	1.18485	0.790199	1.24053	1.356	1.02249
0.000813802	1	1	1	1	1	1	1	1	1
