# Supplementary material for: Filamentous morphology of influenza A virus confers enhanced stability in aerosols
Source: Nat Commun. 2026 May 15;17:6470. doi: 10.1038/s41467-026-73133-w (PMC13376898; doi:10.1038/s41467-026-73133-w)
Supplement: Supplementary file 4 — Source data [file 41467_2026_73133_MOESM4_ESM.zip › Source Data file_Figure 5.xlsx]

## Sheet: panel a
1/dilution factor	Unfractioned			SUP			PEL
0.333333	0.006243	0.005236	0.043212	0.010084	0.006642	0.003642	0.02433	0.028238	0.079111		Difference between the fitting curves of SUP and PEL
0.111111	0.023219	0.014435	0.009176	0.00873	0.008234	0.005201	0.066461	0.0651	0.134621		p＜0.0001
0.037037	0.010648	0.068611	0.018148	0.024721	0.015242	0.015758	0.085153	0.107604	0.226891
0.012346	0.015958	0.020935	0.045415	0.024597	0.032238	0.035553	0.121568	0.157581	0.329488
0.004115	0.045986	0.028359	0.102822	0.043759	0.060721	0.058005	0.173639	0.235322	0.507521
0.001372	0.047253	0.06717	0.224272	0.085089	0.10654	0.127853	0.245531	0.30021	0.640259
0.000457	0.104501	0.130064	0.363091	0.180158	0.219575	0.244961	0.362613	0.428376	0.732807
0.000152	0.237483	0.326286	0.618239	0.343531	0.406303	0.513299	0.54441	0.604972	0.915796
5.08e-05	0.460277	0.576007	0.824086	0.50586	0.654671	0.726909	0.667938	0.76541	0.982839
1.69e-05	0.588096	0.718937	1.08554	0.731959	0.842145	0.973547	0.746386	0.796784	1.01002
5.65e-06	0.740886	0.928397	1.14879	0.919579	1.02032	1.09674	0.819947	0.934142	1.04666
1.88333e-06	0.862755	0.985562	1.08746	0.956061	1.10396	1.17594	0.872028	1.00834	1.08493

## Sheet: panel b
1/dilution factor	Unfractioned			SUP			PEL
-1.43136		0.008639	0.002793		0.003338	0.001915		0.042713	0.010527		Difference between the fitting curves of SUP and PEL
-1.90847	0.007951	0.009764	0.031276	0.005032	0.006626	0.006154	0.115704	0.113736	0.020318		p＜0.0001
-2.38563	0.010371	0.010351	0.006175	0.007845	0.009369	0.003546	0.231255	0.189086	0.024182
-2.86265	0.033513	0.01994	0.010465	0.011961	0.014689	0.005993	0.296172	0.313662	0.060866
-3.34008	0.017158	0.024945	0.01528	0.012075	0.027054	0.010512	0.523137	0.469445	0.110947
-3.81816	0.076156	0.107967	0.053989	0.026514	0.097555	0.040654	0.837312	0.655179	0.346711
-4.29414	0.447061	0.526537	0.376998	0.135655	0.465122	0.316075	0.953214	0.834301	0.7404
-4.77211	0.856899	0.831091	0.76976	0.504439	0.801597	0.670974	0.943325	0.927859	0.927834
-5.24795	1.0097	0.950653	1.00349	0.842378	0.878686	0.953972	1.02134	0.983223	1.01176

## Sheet: panel c
Hours post infection NEpC (AB063)	Virus titer (PFU/mL)																									Tukey's multiple comparisons test	Summary	Adjusted P Value
	Unfractionated + mucus				Unfractionated washed				SUP + mucus				SUP washed				PEL + mucus				PEL washed
3	10	100	10	100	2000	200	10	100	10	100	10	100	600	1200	100	200	100	10	200	10	1400	1300	10	10		Row 2
8	100	10	100	10	1100	500	200	500	100	10	100	10	300	300	10	300	100	100	100	100	500	700	100	10		Unfractionated + mucus vs. Unfractionated washed	ns	0.8693
16	1500	10	1500	10	700000	290000	350000	250000	2000	10	10	600	200000	190000	200000	300000	8000	5000	3000	10000	260000	360000	170000	320000		Unfractionated + mucus vs. SUP + mucus
24	50000	10	40000	10	700000	1000000	2500000	1300000	2400	1000	10	10000	1100000	1500000	1500000	2000000	100000	200000	100000	600000	1600000	1200000	2600000	1600000		Unfractionated + mucus vs. SUP washed	ns	0.5057
																										Unfractionated + mucus vs. PEL + mucus	ns	0.9983
																										Unfractionated + mucus vs. PEL washed	ns	0.6447
																										Unfractionated washed vs. SUP + mucus	ns	0.8693
																										Unfractionated washed vs. SUP washed	ns	>0.9999
																										Unfractionated washed vs. PEL + mucus	ns	0.8758
																										Unfractionated washed vs. PEL washed	ns	0.9994
																										SUP + mucus vs. SUP washed	ns	0.5057
																										SUP + mucus vs. PEL + mucus	ns	0.9983
																										SUP + mucus vs. PEL washed	ns	0.6447
																										SUP washed vs. PEL + mucus	ns	0.6442
																										SUP washed vs. PEL washed	ns	0.9704
																										PEL + mucus vs. PEL washed	ns	0.6951
																										Row 3
																										Unfractionated + mucus vs. Unfractionated washed	ns	0.2702
																										Unfractionated + mucus vs. SUP + mucus
																										Unfractionated + mucus vs. SUP washed	ns	0.5206
																										Unfractionated + mucus vs. PEL + mucus	ns	0.5923
																										Unfractionated + mucus vs. PEL washed	ns	0.6383
																										Unfractionated washed vs. SUP + mucus	ns	0.2702
																										Unfractionated washed vs. SUP washed	ns	0.3926
																										Unfractionated washed vs. PEL + mucus	ns	0.3359
																										Unfractionated washed vs. PEL washed	ns	0.7562
																										SUP + mucus vs. SUP washed	ns	0.5206
																										SUP + mucus vs. PEL + mucus	ns	0.5923
																										SUP + mucus vs. PEL washed	ns	0.6383
																										SUP washed vs. PEL + mucus	ns	0.5815
																										SUP washed vs. PEL washed	ns	0.9711
																										PEL + mucus vs. PEL washed	ns	0.7374
																										Row 4
																										Unfractionated + mucus vs. Unfractionated washed	ns	0.1341
																										Unfractionated + mucus vs. SUP + mucus	ns	0.9999
																										Unfractionated + mucus vs. SUP washed	*	0.0164
																										Unfractionated + mucus vs. PEL + mucus	ns	0.1982
																										Unfractionated + mucus vs. PEL washed	*	0.0327
																										Unfractionated washed vs. SUP + mucus	ns	0.1336
																										Unfractionated washed vs. SUP washed	ns	0.6884
																										Unfractionated washed vs. PEL + mucus	ns	0.1392
																										Unfractionated washed vs. PEL washed	ns	0.8978
																										SUP + mucus vs. SUP washed	*	0.016
																										SUP + mucus vs. PEL + mucus	ns	0.0997
																										SUP + mucus vs. PEL washed	*	0.0319
																										SUP washed vs. PEL + mucus	*	0.0152
																										SUP washed vs. PEL washed	ns	0.7791
																										PEL + mucus vs. PEL washed	*	0.0321
																										Row 5
																										Unfractionated + mucus vs. Unfractionated washed	ns	0.1753
																										Unfractionated + mucus vs. SUP + mucus	ns	0.7647
																										Unfractionated + mucus vs. SUP washed	*	0.0214
																										Unfractionated + mucus vs. PEL + mucus	ns	0.5784
																										Unfractionated + mucus vs. PEL washed	*	0.0446
																										Unfractionated washed vs. SUP + mucus	ns	0.1725
																										Unfractionated washed vs. SUP washed	ns	0.9976
																										Unfractionated washed vs. PEL + mucus	ns	0.3082
																										Unfractionated washed vs. PEL washed	ns	0.4601
																										SUP + mucus vs. SUP washed	*	0.0172
																										SUP + mucus vs. PEL + mucus	ns	0.4522
																										SUP + mucus vs. PEL washed	*	0.0465
																										SUP washed vs. PEL + mucus	**	0.0042
																										SUP washed vs. PEL washed	ns	0.9792
																										PEL + mucus vs. PEL washed	ns	0.1069

## Sheet: panel d
Hours post infection NEpC (AB063)	Virus titer (PFU/mL)
	Unfractionated + mucus				Unfractionated washed				SUP + mucus				SUP washed				PEL + mucus				PEL washed					Tukey's multiple comparisons test	Summary	Adjusted P Value
3	10	10	10	10	10	200	10	10	10	300	10	10	200	10	200	10	10	100	10	100	300	10	100	10
8	10	10	10	10	10	10	10	10	10	10	10	10	10	10	10	10	10	10	10	10	10	10	10	10		Row 2
16	2300	100	10	8000	140000	10000	200000	40000	3000	10	2500	10	120000	160000	320000	260000	3000	20000	8000	18000	260000	250000	120000	320000		Unfractionated + mucus vs. Unfractionated washed	ns	0.8927
24	120000	10	10	140000	400000	400000	800000	1000000	120000	900	160000	10	220000	200000	800000	600000	200000	600000	300000	400000	1600000	300000	800000	1200000		Unfractionated + mucus vs. SUP + mucus	ns	0.8927
																										Unfractionated + mucus vs. SUP washed	ns	0.5923
																										Unfractionated + mucus vs. PEL + mucus	ns	0.5923
																										Unfractionated + mucus vs. PEL washed	ns	0.738
																										Unfractionated washed vs. SUP + mucus	ns	0.8927
																										Unfractionated washed vs. SUP washed	ns	0.9908
																										Unfractionated washed vs. PEL + mucus	ns	>0.9999
																										Unfractionated washed vs. PEL washed	ns	0.9938
																										SUP + mucus vs. SUP washed	ns	>0.9999
																										SUP + mucus vs. PEL + mucus	ns	0.9953
																										SUP + mucus vs. PEL washed	ns	>0.9999
																										SUP washed vs. PEL + mucus	ns	0.9813
																										SUP washed vs. PEL washed	ns	>0.9999
																										PEL + mucus vs. PEL washed	ns	0.9883
																										Row 3
																										Unfractionated + mucus vs. Unfractionated washed
																										Unfractionated + mucus vs. SUP + mucus
																										Unfractionated + mucus vs. SUP washed
																										Unfractionated + mucus vs. PEL + mucus
																										Unfractionated + mucus vs. PEL washed
																										Unfractionated washed vs. SUP + mucus
																										Unfractionated washed vs. SUP washed
																										Unfractionated washed vs. PEL + mucus
																										Unfractionated washed vs. PEL washed
																										SUP + mucus vs. SUP washed
																										SUP + mucus vs. PEL + mucus
																										SUP + mucus vs. PEL washed
																										SUP washed vs. PEL + mucus
																										SUP washed vs. PEL washed
																										PEL + mucus vs. PEL washed
																										Row 4
																										Unfractionated + mucus vs. Unfractionated washed	ns	0.4493
																										Unfractionated + mucus vs. SUP + mucus	ns	0.9904
																										Unfractionated + mucus vs. SUP washed	ns	0.0841
																										Unfractionated + mucus vs. PEL + mucus	ns	0.356
																										Unfractionated + mucus vs. PEL washed	*	0.048
																										Unfractionated washed vs. SUP + mucus	ns	0.4177
																										Unfractionated washed vs. SUP washed	ns	0.3846
																										Unfractionated washed vs. PEL + mucus	ns	0.568
																										Unfractionated washed vs. PEL washed	ns	0.5923
																										SUP + mucus vs. SUP washed	ns	0.0841
																										SUP + mucus vs. PEL + mucus	ns	0.4093
																										SUP + mucus vs. PEL washed	ns	0.0533
																										SUP washed vs. PEL + mucus	ns	0.0941
																										SUP washed vs. PEL washed	ns	0.9993
																										PEL + mucus vs. PEL washed	ns	0.0532
																										Row 5
																										Unfractionated + mucus vs. Unfractionated washed	ns	0.1191
																										Unfractionated + mucus vs. SUP + mucus	ns	>0.9999
																										Unfractionated + mucus vs. SUP washed	ns	0.3412
																										Unfractionated + mucus vs. PEL + mucus	ns	0.2596
																										Unfractionated + mucus vs. PEL washed	ns	0.1503
																										Unfractionated washed vs. SUP + mucus	ns	0.1537
																										Unfractionated washed vs. SUP washed	ns	0.3702
																										Unfractionated washed vs. PEL + mucus	ns	0.677
																										Unfractionated washed vs. PEL washed	ns	0.8609
																										SUP + mucus vs. SUP washed	ns	0.2742
																										SUP + mucus vs. PEL + mucus	ns	0.3313
																										SUP + mucus vs. PEL washed	ns	0.1822
																										SUP washed vs. PEL + mucus	ns	0.9963
																										SUP washed vs. PEL washed	ns	0.6264
																										PEL + mucus vs. PEL washed	ns	0.6066

## Sheet: panel e
	Genome copy (copies/mL)
Time (h)	Unfractionated + mucus			Unfractionated + PBS		PEL + mucus			PEL + PBS		SUP + mucus			SUP + PBS			Difference between the the fitting curves
0.5	211710	204000	396487	4458880	1220000	698432	499000	874459	7777920	2360000	243420	188000	262000	5746560	2610000		p=0.0019
1	247040	499000	754000	6179840	31700000	1000448	1090000	1520000	11443200	30600000	408700	463000	520000	6548480	26600000
2	391296	501000	468000	6528000	12600000	983296	931000		14443520	35800000	333691	486000		6481920	36000000
3	259712	353000	466000	6622720		753120	1080000		12661760		334720	368000		5933440

## Sheet: panel f
	Unfractionated			SUP			PEL					Tukey's multiple comparisons test	Summary	Adjusted P Value
PFU/GC	0.00612824	0.00599946	0.00321225	0.00552554	0.00543611	0.00266	0.00437663	0.00437982	0.00254			unfractioned vs. SUP	ns	0.8845
												unfractioned vs. PEL	ns	0.5365
												SUP vs. PEL	ns	0.8018

## Sheet: panel g
	Unfractionated			SUP			PEL					Tukey's multiple comparisons test	Summary	Adjusted P Value
HA/NP intensity ratio	1.35	1.26166	2.66639	1	1	1	3.32	3.03877	5.79799			Unfractionated vs. SUP	ns	0.2904
												Unfractionated vs. PEL	**	0.0032
												SUP vs. PEL	*	0.039
	Unfractionated			SUP			PEL					Tukey's multiple comparisons test	Summary	Adjusted P Value
NA/NP intensity ratio	1.5287	1.4257	2.31967	1	1	1	11.9605	6.57661	7.56557			Unfractionated vs. SUP	ns	0.8488
												Unfractionated vs. PEL	*	0.0055
												SUP vs. PEL	**	0.0033

## Sheet: panel h
	Unfractionated			SUP			PEL				Tukey's multiple comparisons test	Summary	Adjusted P Value
NA activity (normalized to genome copies)	1.4512e-06	1.3921e-06	4.94625e-07	1.04e-06	9.59e-07	4.66451e-07	4.63248e-05	4.59934e-05	3.2278e-05		Unfractionated vs. SUP	ns	0.9968
											Unfractionated vs. PEL	****	<0.0001
											SUP vs. PEL	****	<0.0001
