# Supplementary material for: Filamentous morphology of influenza A virus confers enhanced stability in aerosols
Source: Nat Commun. 2026 May 15;17:6470. doi: 10.1038/s41467-026-73133-w (PMC13376898; doi:10.1038/s41467-026-73133-w)
Supplement: Supplementary file 4 — Source data [file 41467_2026_73133_MOESM4_ESM.zip › Source data file_Supplementary Fig 6.xlsx]

## Sheet: Sheet1
MOI	unfractionated		SUP		PEL
0.625	434003	686521	542268	464670	683665	665291
1	1074264	1285936	1190136	1118156	1277694	1188378
2	1442324	1585211	1530224	1484135	1598972	1512872
3	1690066	1865799	1765694	1727882	1810632	1795160
