# Supplementary material for: Filamentous morphology of influenza A virus confers enhanced stability in aerosols
Source: Nat Commun. 2026 May 15;17:6470. doi: 10.1038/s41467-026-73133-w (PMC13376898; doi:10.1038/s41467-026-73133-w)
Supplement: Supplementary file 4 — Source data [file 41467_2026_73133_MOESM4_ESM.zip › Source data file_Supplementary Fig 1.xlsx]

## Sheet: panel b
WSN
Dilution factor	Counts	MFI (Alexa Fluor 488-A,a.u.)
0.1	37447	1099
0.2	68520	1081
0.5	172927	1078
1	302598	1107

## Sheet: panel c
WSN-M1ud
Dilution factor	Counts	MFI (Alexa Fluor 488-A,a.u.)
0.1	96361	1548
0.2	178203	1563
0.5	442118	1584
1	816845	1638
