# Supplementary material for: Filamentous morphology of influenza A virus confers enhanced stability in aerosols
Source: Nat Commun. 2026 May 15;17:6470. doi: 10.1038/s41467-026-73133-w (PMC13376898; doi:10.1038/s41467-026-73133-w)
Supplement: Supplementary file 4 — Source data [file 41467_2026_73133_MOESM4_ESM.zip › Source data file_Supplementary Fig 2.xlsx]

## Sheet: panel b
Unfracrionated
Dilution factor	Counts	MFI (Alexa Fluor 488-A,a.u.)
0.1	20041	1569
0.2	47111	1531
0.5	91021	1527
1	216923	1504

## Sheet: panel c
SUP
Dilution factor	Counts	MFI (Alexa Fluor 488-A,a.u.)
0.1	10407	1380
0.2	23451	1470
0.5	75860	1474
1	149451	1454

## Sheet: panel d
SUP
Dilution factor	Counts	MFI (Alexa Fluor 488-A,a.u.)
0.1	61050	3768
0.2	121685	3615
0.5	295548	3521
1	443847	3350
