# Supplementary material for: Filamentous morphology of influenza A virus confers enhanced stability in aerosols
Source: Nat Commun. 2026 May 15;17:6470. doi: 10.1038/s41467-026-73133-w (PMC13376898; doi:10.1038/s41467-026-73133-w)
Supplement: Supplementary file 4 — Source data [file 41467_2026_73133_MOESM4_ESM.zip › Source data file_Supplementary Fig 4.xlsx]

## Sheet: panel a
log10 (C/C0)
Time [min]	WSN			WSN-M1ud				Difference between the slopes of SUP and PEL
0	0	0	0	0	0	0		p=0.8333
24	-0.884607	-0.756962	-1.30103	-0.249877	-0.371611	-0.380211
72	-1.18564	-1.82391	-1.52288	-0.60206	-1.19269	-0.778151
96	-1.62137	-1.45593	-1.69897	-1.90309	-2.47712	-1.87506
168	-3.15761	-3.1707	-3	-2.50515	-2.64782	-2.60206

## Sheet: panel b
log10 (C/C0)
Time [min]	pH 5 WSN			pH 5 WSN-M1ud				Difference between the the fitting curves of SUP and PEL
0.166667	-0.221849	-0.169142	-0.187087	-1.41885	-0.7199	-0.600326		p＜0.0001
1	-0.390993	-0.361032	-0.327902	-2.45223	-2.03716	-1.30103
5	-2.23582	-2.23582	-2.33724	-2.6073	-2.41117	-3
7.5	-2.6517	-2.6517	-2.52288	-3.67778	-3.45593	-3.82391
10	-4.04576	-3.85387	-3.39794	-4.1549		-3.69897
15	-4.22185	-4.39794	-5.52288	-5.04576	-5.85387	-6.69897
20	-6	-4.39794	-6	-7	-7	-7
30	-7	-7	-7	-7	-7	-7

## Sheet: panel c
log10 (C/C0)
Time [min]	26xPBS WSN			26xPBS WSN-M1ud			1xPBS WSN			1xPBS WSN-M1ud				Difference between the slopes of SUP and PEL
0.17	1	1	1	1	1	1	1	1	0.8	1	1	1		p＜0.0001
60	0.675	0.733333	0.722222	1.44444	1	1.11111	0.542857	0.888889	1	1.58333	0.909091	0.909091
200	0.425	0.313333	0.666667	1	0.444444	1.11111
300	0.165	0.133333	0.377778	0.522222	0.522222	0.666667
420	0.175	0.0666667	0.2	0.588889	0.666667	0.444444
1440	0.0175	0.003	0.007	0.0777778	0.111111	0.0777778	0.428571	1	1	0.666667	0.909091	0.636364
